# Supplementary material for: Potential mechanisms of acupuncture treatment for rheumatoid arthritis: a study based on network topology and machine learning
Source: Chin Med. 2025 Oct 7;20:164. doi: 10.1186/s13020-025-01209-8 (PMC12502209; doi:10.1186/s13020-025-01209-8)
Supplement: Supplementary file 6 — Additional file 6. [file 13020_2025_1209_MOESM6_ESM.xlsx]

## Sheet: GO
ONTOLOGY	ID	Description	GeneRatio	BgRatio	pvalue	p.adjust	qvalue	geneID	Count
BP	GO:0062197	cellular response to chemical stress	20/49	345/18903	1.69656e-22	5.11173e-19	1.81443e-19	TNF/IL6/AKT1/EGFR/SRC/MMP9/CASP3/MAPK3/PTGS2/MAPK1/PIK3CA/JAK2/HGF/MAPK8/SIRT1/MPO/CASP1/HMOX1/NOS3/MMP3	20
BP	GO:0032496	response to lipopolysaccharide	19/49	339/18903	4.61688e-21	6.95533e-18	2.46882e-18	TNF/IL6/AKT1/SRC/CASP3/MAPK3/PTGS2/MAPK1/RHOA/JAK2/CCL5/MAPK8/MPO/MAPK14/CASP1/CASP8/ACE/NOS3/SELE	19
BP	GO:0002237	response to molecule of bacterial origin	19/49	360/18903	1.44398e-20	1.45024e-17	5.14767e-18	TNF/IL6/AKT1/SRC/CASP3/MAPK3/PTGS2/MAPK1/RHOA/JAK2/CCL5/MAPK8/MPO/MAPK14/CASP1/CASP8/ACE/NOS3/SELE	19
BP	GO:0033002	muscle cell proliferation	17/49	247/18903	2.42871e-20	1.82942e-17	6.49359e-18	TNF/IL6/AKT1/SRC/MMP9/PTGS2/IGF1/STAT1/RHOA/PIK3CA/JAK2/CCL5/HGF/IGF1R/MAPK14/HMOX1/NOS3	17
BP	GO:0048661	positive regulation of smooth muscle cell proliferation	13/49	98/18903	1.92865e-19	1.0291e-16	3.65281e-17	TNF/IL6/AKT1/SRC/MMP9/PTGS2/IGF1/STAT1/PIK3CA/JAK2/CCL5/IGF1R/HMOX1	13
BP	GO:0048660	regulation of smooth muscle cell proliferation	15/49	175/18903	2.04931e-19	1.0291e-16	3.65281e-17	TNF/IL6/AKT1/SRC/MMP9/PTGS2/IGF1/STAT1/RHOA/PIK3CA/JAK2/CCL5/IGF1R/HMOX1/NOS3	15
BP	GO:0048659	smooth muscle cell proliferation	15/49	179/18903	2.89761e-19	1.24721e-16	4.42702e-17	TNF/IL6/AKT1/SRC/MMP9/PTGS2/IGF1/STAT1/RHOA/PIK3CA/JAK2/CCL5/IGF1R/HMOX1/NOS3	15
BP	GO:0006979	response to oxidative stress	19/49	434/18903	4.88684e-19	1.84051e-16	6.53294e-17	TNF/IL6/AKT1/EGFR/SRC/MMP9/CASP3/MAPK3/PTGS2/STAT1/MAPK1/JAK2/HGF/MAPK8/SIRT1/MPO/HMOX1/NOS3/MMP3	19
BP	GO:0014065	phosphatidylinositol 3-kinase signaling	14/49	145/18903	6.90399e-19	2.3113e-16	8.20404e-17	TNF/AKT1/EGFR/SRC/IGF1/KDR/PIK3CA/KIT/JAK2/CCL5/HGF/SIRT1/IGF1R/FLT1	14
BP	GO:0000302	response to reactive oxygen species	15/49	204/18903	2.12871e-18	6.41382e-16	2.2766e-16	IL6/AKT1/EGFR/SRC/MMP9/CASP3/MAPK3/STAT1/MAPK1/HGF/MAPK8/SIRT1/MPO/HMOX1/NOS3	15
BP	GO:0034599	cellular response to oxidative stress	16/49	288/18903	1.1843e-17	3.24392e-15	1.15144e-15	TNF/IL6/AKT1/EGFR/SRC/MMP9/MAPK3/MAPK1/JAK2/HGF/MAPK8/SIRT1/MPO/HMOX1/NOS3/MMP3	16
BP	GO:0048015	phosphatidylinositol-mediated signaling	14/49	178/18903	1.30148e-17	3.2678e-15	1.15992e-15	TNF/AKT1/EGFR/SRC/IGF1/KDR/PIK3CA/KIT/JAK2/CCL5/HGF/SIRT1/IGF1R/FLT1	14
BP	GO:0048017	inositol lipid-mediated signaling	14/49	182/18903	1.78512e-17	3.95749e-15	1.40472e-15	TNF/AKT1/EGFR/SRC/IGF1/KDR/PIK3CA/KIT/JAK2/CCL5/HGF/SIRT1/IGF1R/FLT1	14
BP	GO:0042060	wound healing	18/49	442/18903	1.83886e-17	3.95749e-15	1.40472e-15	TNF/IL6/SRC/CASP3/IGF1/KDR/ANXA5/RHOA/PIK3CA/HRAS/JAK2/ITGB1/MAPK14/SYK/HMOX1/LCK/NOS3/PLAU	18
BP	GO:0018108	peptidyl-tyrosine phosphorylation	17/49	380/18903	3.62239e-17	7.27618e-15	2.5827e-15	TNF/IL6/EGFR/SRC/MAPK3/IGF1/KDR/KIT/JAK2/CCL5/HGF/IGF1R/SYK/LCK/ACE/FLT1/JAK1	17
BP	GO:0018212	peptidyl-tyrosine modification	17/49	382/18903	3.95526e-17	7.44826e-15	2.64378e-15	TNF/IL6/EGFR/SRC/MAPK3/IGF1/KDR/KIT/JAK2/CCL5/HGF/IGF1R/SYK/LCK/ACE/FLT1/JAK1	17
BP	GO:0034612	response to tumor necrosis factor	15/49	254/18903	5.82281e-17	1.03201e-14	3.66314e-15	TNF/AKT1/CASP3/MAPK3/PTGS2/STAT1/MAPK1/JAK2/CCL5/SIRT1/MAPK14/SYK/CASP1/CASP8/SELE	15
BP	GO:0014066	regulation of phosphatidylinositol 3-kinase signaling	12/49	111/18903	7.02209e-17	1.17542e-14	4.17219e-15	TNF/EGFR/SRC/IGF1/KDR/KIT/JAK2/CCL5/HGF/SIRT1/IGF1R/FLT1	12
BP	GO:0050900	leukocyte migration	17/49	398/18903	7.85578e-17	1.24576e-14	4.42187e-15	TNF/IL6/AKT1/SRC/MMP9/MAPK3/MAPK1/RHOA/KIT/ITGB1/CCL5/SYK/HMOX1/LCK/SELE/FLT1/LGALS3	17
BP	GO:0014068	positive regulation of phosphatidylinositol 3-kinase signaling	11/49	80/18903	9.77022e-17	1.47188e-14	5.2245e-15	TNF/SRC/IGF1/KDR/KIT/JAK2/CCL5/HGF/SIRT1/IGF1R/FLT1	11
BP	GO:0009612	response to mechanical stimulus	14/49	211/18903	1.44528e-16	2.07363e-14	7.36041e-15	TNF/SRC/MAPK3/PTGS2/STAT1/RHOA/PIK3CA/KIT/MAPK8/IGF1R/MPO/MAPK14/CASP1/CASP8	14
BP	GO:0050673	epithelial cell proliferation	17/49	481/18903	1.82419e-15	2.49832e-13	8.86785e-14	TNF/IL6/AKT1/EGFR/IGF1/ESR1/KDR/STAT1/MAPK1/KIT/HRAS/HGF/SIRT1/HMOX1/PGR/FLT1/AR	17
BP	GO:0071216	cellular response to biotic stimulus	14/49	261/18903	2.83372e-15	3.5905e-13	1.27446e-13	TNF/IL6/AKT1/SRC/MAPK3/MAPK1/RHOA/JAK2/CCL5/MAPK8/MAPK14/SYK/CASP1/NOS3	14
BP	GO:0034614	cellular response to reactive oxygen species	12/49	150/18903	2.86001e-15	3.5905e-13	1.27446e-13	IL6/AKT1/EGFR/SRC/MMP9/MAPK3/MAPK1/HGF/MAPK8/SIRT1/MPO/NOS3	12
BP	GO:0033674	positive regulation of kinase activity	17/49	496/18903	3.02645e-15	3.64748e-13	1.29468e-13	TNF/AKT1/EGFR/SRC/IGF1/KDR/RHOA/PIK3CA/KIT/HRAS/JAK2/CCL5/SIRT1/IGF1R/SYK/ACE/FLT1	17
BP	GO:0071214	cellular response to abiotic stimulus	15/49	335/18903	3.57339e-15	3.78978e-13	1.34519e-13	MMP9/CASP3/MAPK3/PTGS2/PIK3CA/HRAS/MDM2/MAPK8/SIRT1/IGF1R/MAPK14/CASP1/CASP8/MMP3/MMP1	15
BP	GO:0104004	cellular response to environmental stimulus	15/49	335/18903	3.57339e-15	3.78978e-13	1.34519e-13	MMP9/CASP3/MAPK3/PTGS2/PIK3CA/HRAS/MDM2/MAPK8/SIRT1/IGF1R/MAPK14/CASP1/CASP8/MMP3/MMP1	15
BP	GO:0050727	regulation of inflammatory response	16/49	414/18903	3.63572e-15	3.78978e-13	1.34519e-13	TNF/IL6/SRC/MMP9/PTGS2/IGF1/ESR1/JAK2/CCL5/HGF/MAPK14/SYK/CASP1/ACE/MMP3/SELE	16
BP	GO:0043281	regulation of cysteine-type endopeptidase activity involved in apoptotic process	13/49	205/18903	3.64765e-15	3.78978e-13	1.34519e-13	TNF/AKT1/SRC/MMP9/PTGS2/RHOA/JAK2/HGF/SIRT1/SYK/CASP1/CASP8/LCK	13
BP	GO:0048545	response to steroid hormone	15/49	339/18903	4.25679e-15	4.27524e-13	1.51751e-13	TNF/IL6/SRC/CASP3/PTGS2/ESR1/RHOA/PIK3CA/JAK2/SIRT1/IGF1R/ACE/PGR/NR3C1/AR	15
BP	GO:0071222	cellular response to lipopolysaccharide	13/49	222/18903	1.02752e-14	9.98683e-13	3.54486e-13	TNF/IL6/AKT1/SRC/MAPK3/MAPK1/RHOA/JAK2/CCL5/MAPK8/MAPK14/CASP1/NOS3	13
BP	GO:2001233	regulation of apoptotic signaling pathway	15/49	374/18903	1.80322e-14	1.69784e-12	6.02654e-13	TNF/AKT1/SRC/MMP9/PTGS2/IGF1/JAK2/MDM2/HGF/SIRT1/HMOX1/LCK/NOS3/AR/LGALS3	15
BP	GO:2001234	negative regulation of apoptotic signaling pathway	13/49	233/18903	1.92209e-14	1.75492e-12	6.22916e-13	TNF/AKT1/SRC/MMP9/PTGS2/IGF1/MDM2/HGF/SIRT1/HMOX1/NOS3/AR/LGALS3	13
BP	GO:0071219	cellular response to molecule of bacterial origin	13/49	234/18903	2.03152e-14	1.80028e-12	6.39016e-13	TNF/IL6/AKT1/SRC/MAPK3/MAPK1/RHOA/JAK2/CCL5/MAPK8/MAPK14/CASP1/NOS3	13
BP	GO:2000116	regulation of cysteine-type endopeptidase activity	13/49	235/18903	2.14664e-14	1.84795e-12	6.55936e-13	TNF/AKT1/SRC/MMP9/PTGS2/RHOA/JAK2/HGF/SIRT1/SYK/CASP1/CASP8/LCK	13
BP	GO:0001819	positive regulation of cytokine production	16/49	486/18903	4.37918e-14	3.66513e-12	1.30095e-12	TNF/IL6/GAPDH/SRC/PTGS2/STAT1/KIT/HRAS/JAK2/HGF/SIRT1/MAPK14/SYK/CASP1/HMOX1/CASP8	16
BP	GO:0022407	regulation of cell-cell adhesion	16/49	490/18903	4.96964e-14	4.0469e-12	1.43646e-12	TNF/IL6/AKT1/SRC/CASP3/IGF1/RHOA/PIK3CA/JAK2/CCL5/MAPK14/SYK/LCK/SELE/JAK1/LGALS3	16
BP	GO:0038083	peptidyl-tyrosine autophosphorylation	7/49	21/18903	5.68671e-14	4.50897e-12	1.60047e-12	EGFR/SRC/MAPK3/KDR/IGF1R/LCK/ACE	7
BP	GO:0043410	positive regulation of MAPK cascade	16/49	496/18903	5.99554e-14	4.63194e-12	1.64412e-12	TNF/IL6/EGFR/SRC/MAPK3/IGF1/KDR/KIT/HRAS/JAK2/CCL5/HGF/IGF1R/SYK/FLT1/AR	16
BP	GO:0007159	leukocyte cell-cell adhesion	15/49	414/18903	7.94753e-14	5.98648e-12	2.12492e-12	TNF/IL6/AKT1/SRC/CASP3/IGF1/RHOA/PIK3CA/JAK2/ITGB1/CCL5/SYK/LCK/SELE/LGALS3	15
BP	GO:0045860	positive regulation of protein kinase activity	15/49	420/18903	9.79714e-14	7.19971e-12	2.55556e-12	TNF/AKT1/EGFR/SRC/IGF1/RHOA/PIK3CA/KIT/HRAS/JAK2/CCL5/SIRT1/SYK/ACE/FLT1	15
BP	GO:0048732	gland development	15/49	441/18903	1.98859e-13	1.42658e-11	5.06368e-12	TNF/IL6/AKT1/EGFR/SRC/MAPK3/ESR1/MAPK1/PIK3CA/JAK2/HGF/HMOX1/PGR/NR3C1/AR	15
BP	GO:0009314	response to radiation	15/49	452/18903	2.8405e-13	1.99033e-11	7.06475e-12	TNF/AKT1/EGFR/MMP9/CASP3/PTGS2/KIT/HRAS/ITGB1/MDM2/MAPK8/SIRT1/MAPK14/MMP3/MMP1	15
BP	GO:0070997	neuron death	14/49	368/18903	3.20021e-13	2.19141e-11	7.77849e-12	TNF/GAPDH/AKT1/CASP3/KDR/RHOA/PIK3CA/HRAS/JAK2/CCL5/SIRT1/HMOX1/CASP8/NR3C1	14
BP	GO:0031960	response to corticosteroid	11/49	165/18903	3.50325e-13	2.32321e-11	8.24631e-12	TNF/IL6/SRC/CASP3/PTGS2/RHOA/PIK3CA/JAK2/IGF1R/ACE/NR3C1	11
BP	GO:0052547	regulation of peptidase activity	15/49	459/18903	3.54689e-13	2.32321e-11	8.24631e-12	TNF/GAPDH/AKT1/SRC/MMP9/PTGS2/RHOA/JAK2/HGF/SIRT1/SYK/CASP1/CASP8/LCK/CTSB	15
BP	GO:0046777	protein autophosphorylation	12/49	226/18903	3.97718e-13	2.54963e-11	9.04998e-12	AKT1/EGFR/SRC/MAPK3/KDR/KIT/JAK2/IGF1R/SYK/LCK/ACE/FLT1	12
BP	GO:1903037	regulation of leukocyte cell-cell adhesion	14/49	377/18903	4.44475e-13	2.79001e-11	9.90322e-12	TNF/IL6/AKT1/SRC/CASP3/IGF1/RHOA/PIK3CA/JAK2/CCL5/SYK/LCK/SELE/LGALS3	14
BP	GO:0071356	cellular response to tumor necrosis factor	12/49	234/18903	6.01189e-13	3.6967e-11	1.31216e-11	TNF/AKT1/MAPK3/STAT1/MAPK1/JAK2/CCL5/SIRT1/MAPK14/SYK/CASP1/CASP8	12
BP	GO:0018105	peptidyl-serine phosphorylation	13/49	313/18903	8.44112e-13	5.08662e-11	1.80551e-11	TNF/IL6/AKT1/EGFR/SRC/PTGS2/MAPK1/PIK3CA/HGF/MAPK8/MAPK14/SYK/CDK2	13
BP	GO:0022409	positive regulation of cell-cell adhesion	13/49	322/18903	1.20934e-12	7.1446e-11	2.536e-11	TNF/IL6/AKT1/SRC/IGF1/RHOA/PIK3CA/JAK2/CCL5/SYK/LCK/SELE/JAK1	13
BP	GO:1901214	regulation of neuron death	13/49	325/18903	1.36009e-12	7.88065e-11	2.79726e-11	TNF/AKT1/CASP3/KDR/RHOA/PIK3CA/HRAS/JAK2/CCL5/SIRT1/HMOX1/CASP8/NR3C1	13
BP	GO:0018209	peptidyl-serine modification	13/49	332/18903	1.78106e-12	1.01252e-10	3.59397e-11	TNF/IL6/AKT1/EGFR/SRC/PTGS2/MAPK1/PIK3CA/HGF/MAPK8/MAPK14/SYK/CDK2	13
BP	GO:0050731	positive regulation of peptidyl-tyrosine phosphorylation	11/49	193/18903	1.96141e-12	1.0944e-10	3.88459e-11	TNF/IL6/EGFR/SRC/IGF1/KIT/JAK2/CCL5/HGF/SYK/ACE	11
BP	GO:0052548	regulation of endopeptidase activity	14/49	428/18903	2.47227e-12	1.35435e-10	4.80732e-11	TNF/GAPDH/AKT1/SRC/MMP9/PTGS2/RHOA/JAK2/HGF/SIRT1/SYK/CASP1/CASP8/LCK	14
BP	GO:0046686	response to cadmium ion	8/49	60/18903	2.58495e-12	1.3908e-10	4.93668e-11	AKT1/EGFR/MMP9/MAPK3/MAPK1/KIT/MAPK8/HMOX1	8
BP	GO:0051384	response to glucocorticoid	10/49	142/18903	2.65859e-12	1.40532e-10	4.98823e-11	TNF/IL6/CASP3/PTGS2/RHOA/PIK3CA/JAK2/IGF1R/ACE/NR3C1	10
BP	GO:2001237	negative regulation of extrinsic apoptotic signaling pathway	9/49	99/18903	3.53325e-12	1.83546e-10	6.51504e-11	TNF/AKT1/SRC/IGF1/HGF/HMOX1/NOS3/AR/LGALS3	9
BP	GO:1903039	positive regulation of leukocyte cell-cell adhesion	12/49	275/18903	4.04324e-12	2.06479e-10	7.32904e-11	TNF/IL6/AKT1/SRC/IGF1/RHOA/PIK3CA/JAK2/CCL5/SYK/LCK/SELE	12
BP	GO:0071276	cellular response to cadmium ion	7/49	37/18903	4.88057e-12	2.45086e-10	8.6994e-11	AKT1/EGFR/MMP9/MAPK3/MAPK1/MAPK8/HMOX1	7
BP	GO:0010631	epithelial cell migration	13/49	366/18903	6.08614e-12	3.00616e-10	1.06704e-10	TNF/AKT1/SRC/MMP9/PTGS2/KDR/RHOA/PIK3CA/KIT/ITGB1/SIRT1/HMOX1/NOS3	13
BP	GO:0090132	epithelium migration	13/49	369/18903	6.74311e-12	3.27693e-10	1.16316e-10	TNF/AKT1/SRC/MMP9/PTGS2/KDR/RHOA/PIK3CA/KIT/ITGB1/SIRT1/HMOX1/NOS3	13
BP	GO:0032103	positive regulation of response to external stimulus	14/49	464/18903	7.30958e-12	3.42821e-10	1.21685e-10	TNF/IL6/SRC/MAPK3/PTGS2/KDR/MAPK1/JAK2/CCL5/IGF1R/SYK/CASP1/ACE/PLAU	14
BP	GO:0060193	positive regulation of lipase activity	8/49	68/18903	7.35348e-12	3.42821e-10	1.21685e-10	EGFR/ESR1/RHOA/KIT/HRAS/CCL5/SELE/FLT1	8
BP	GO:0043491	protein kinase B signaling	11/49	218/18903	7.39573e-12	3.42821e-10	1.21685e-10	TNF/AKT1/EGFR/SRC/IGF1/KDR/PIK3CA/ITGB1/CCL5/SIRT1/IGF1R	11
BP	GO:0090130	tissue migration	13/49	374/18903	7.98366e-12	3.64466e-10	1.29368e-10	TNF/AKT1/SRC/MMP9/PTGS2/KDR/RHOA/PIK3CA/KIT/ITGB1/SIRT1/HMOX1/NOS3	13
BP	GO:0061180	mammary gland epithelium development	8/49	69/18903	8.30181e-12	3.73334e-10	1.32516e-10	AKT1/SRC/ESR1/MAPK1/JAK2/PGR/NR3C1/AR	8
BP	GO:0031667	response to nutrient levels	14/49	474/18903	9.72094e-12	4.30723e-10	1.52887e-10	TNF/AKT1/SRC/MAPK3/PTGS2/STAT1/MAPK1/MAPK8/SIRT1/IGF1R/MPO/MAPK14/HMOX1/ACE	14
BP	GO:0097191	extrinsic apoptotic signaling pathway	11/49	224/18903	9.92828e-12	4.33535e-10	1.53885e-10	TNF/AKT1/SRC/IGF1/JAK2/HGF/HMOX1/CASP8/NOS3/AR/LGALS3	11
BP	GO:0097193	intrinsic apoptotic signaling pathway	12/49	298/18903	1.03594e-11	4.45897e-10	1.58273e-10	TNF/AKT1/SRC/MMP9/CASP3/PTGS2/HRAS/JAK2/MDM2/SIRT1/HMOX1/LCK	12
BP	GO:0045785	positive regulation of cell adhesion	14/49	484/18903	1.28451e-11	5.45103e-10	1.93486e-10	TNF/IL6/AKT1/SRC/IGF1/KDR/RHOA/PIK3CA/JAK2/CCL5/SYK/LCK/SELE/JAK1	14
BP	GO:0150076	neuroinflammatory response	8/49	73/18903	1.32434e-11	5.542e-10	1.96715e-10	TNF/IL6/MMP9/PTGS2/IGF1/JAK2/ITGB1/MMP3	8
BP	GO:0019221	cytokine-mediated signaling pathway	14/49	496/18903	1.78015e-11	7.34739e-10	2.60798e-10	TNF/IL6/AKT1/SRC/MAPK3/STAT1/KIT/JAK2/CCL5/SIRT1/SYK/CASP1/CASP8/JAK1	14
BP	GO:0022612	gland morphogenesis	9/49	123/18903	2.56551e-11	1.04458e-09	3.70776e-10	TNF/IL6/EGFR/SRC/ESR1/HGF/PGR/NR3C1/AR	9
BP	GO:0050730	regulation of peptidyl-tyrosine phosphorylation	11/49	266/18903	6.32759e-11	2.542e-09	9.02292e-10	TNF/IL6/EGFR/SRC/IGF1/KIT/JAK2/CCL5/HGF/SYK/ACE	11
BP	GO:0060191	regulation of lipase activity	8/49	90/18903	7.38997e-11	2.92974e-09	1.03992e-09	EGFR/ESR1/RHOA/KIT/HRAS/CCL5/SELE/FLT1	8
BP	GO:0010518	positive regulation of phospholipase activity	7/49	55/18903	9.28834e-11	3.63451e-09	1.29008e-09	EGFR/ESR1/KIT/HRAS/CCL5/SELE/FLT1	7
BP	GO:0071383	cellular response to steroid hormone stimulus	10/49	209/18903	1.24202e-10	4.79769e-09	1.70295e-09	SRC/ESR1/RHOA/JAK2/SIRT1/IGF1R/ACE/PGR/NR3C1/AR	10
BP	GO:0009411	response to UV	9/49	149/18903	1.44627e-10	5.51597e-09	1.95791e-09	AKT1/EGFR/MMP9/CASP3/PTGS2/MAPK8/SIRT1/MMP3/MMP1	9
BP	GO:0050863	regulation of T cell activation	12/49	376/18903	1.53235e-10	5.77121e-09	2.04851e-09	IL6/AKT1/SRC/CASP3/IGF1/RHOA/PIK3CA/JAK2/CCL5/SYK/LCK/LGALS3	12
BP	GO:0070141	response to UV-A	5/49	14/18903	1.86619e-10	6.94175e-09	2.464e-09	AKT1/EGFR/MMP9/MMP3/MMP1	5
BP	GO:2001236	regulation of extrinsic apoptotic signaling pathway	9/49	155/18903	2.05963e-10	7.56788e-09	2.68624e-09	TNF/AKT1/SRC/IGF1/HGF/HMOX1/NOS3/AR/LGALS3	9
BP	GO:0051054	positive regulation of DNA metabolic process	11/49	301/18903	2.36676e-10	8.59163e-09	3.04963e-09	TNF/IL6/AKT1/EGFR/SRC/MAPK3/MAPK1/HGF/SIRT1/IGF1R/CDK2	11
BP	GO:0001667	ameboidal-type cell migration	13/49	492/18903	2.40032e-10	8.60971e-09	3.05604e-09	TNF/AKT1/SRC/MMP9/PTGS2/KDR/RHOA/PIK3CA/KIT/ITGB1/SIRT1/HMOX1/NOS3	13
BP	GO:0031663	lipopolysaccharide-mediated signaling pathway	7/49	63/18903	2.49325e-10	8.83782e-09	3.13701e-09	TNF/AKT1/MAPK3/MAPK1/CCL5/MAPK14/NOS3	7
BP	GO:0007596	blood coagulation	10/49	225/18903	2.55977e-10	8.84077e-09	3.13806e-09	IL6/SRC/ANXA5/PIK3CA/JAK2/MAPK14/SYK/LCK/NOS3/PLAU	10
BP	GO:0008585	female gonad development	8/49	105/18903	2.5821e-10	8.84077e-09	3.13806e-09	SRC/CASP3/ESR1/KDR/KIT/SIRT1/PGR/NOS3	8
BP	GO:1901655	cellular response to ketone	8/49	105/18903	2.5821e-10	8.84077e-09	3.13806e-09	AKT1/SRC/JAK2/SIRT1/IGF1R/ACE/NR3C1/AR	8
BP	GO:0016241	regulation of macroautophagy	9/49	160/18903	2.73524e-10	9.25986e-09	3.28682e-09	GAPDH/AKT1/CASP3/MAPK3/KDR/PIK3CA/MAPK8/SIRT1/HMOX1	9
BP	GO:0044089	positive regulation of cellular component biogenesis	13/49	498/18903	2.78511e-10	9.32393e-09	3.30956e-09	TNF/SRC/ESR1/KDR/RHOA/PIK3CA/KIT/HRAS/SYK/MMP3/CDK2/MMP1/LGALS3	13
BP	GO:0071241	cellular response to inorganic substance	10/49	229/18903	3.04092e-10	9.95901e-09	3.53498e-09	AKT1/EGFR/MMP9/MAPK3/PTGS2/MAPK1/MAPK8/HMOX1/MMP3/CDK2	10
BP	GO:0071902	positive regulation of protein serine/threonine kinase activity	10/49	229/18903	3.04092e-10	9.95901e-09	3.53498e-09	TNF/AKT1/EGFR/SRC/RHOA/KIT/HRAS/SIRT1/SYK/FLT1	10
BP	GO:0036293	response to decreased oxygen levels	11/49	309/18903	3.12673e-10	1.01299e-08	3.59565e-09	TNF/AKT1/SRC/CASP3/PTGS2/RHOA/MDM2/SIRT1/HMOX1/ACE/PLAU	11
BP	GO:0050817	coagulation	10/49	230/18903	3.17313e-10	1.01709e-08	3.61019e-09	IL6/SRC/ANXA5/PIK3CA/JAK2/MAPK14/SYK/LCK/NOS3/PLAU	10
BP	GO:0002685	regulation of leukocyte migration	10/49	231/18903	3.31045e-10	1.039e-08	3.68795e-09	TNF/IL6/AKT1/MAPK3/MAPK1/RHOA/CCL5/HMOX1/SELE/LGALS3	10
BP	GO:0007599	hemostasis	10/49	231/18903	3.31045e-10	1.039e-08	3.68795e-09	IL6/SRC/ANXA5/PIK3CA/JAK2/MAPK14/SYK/LCK/NOS3/PLAU	10
BP	GO:0010517	regulation of phospholipase activity	7/49	66/18903	3.48906e-10	1.07335e-08	3.8099e-09	EGFR/ESR1/KIT/HRAS/CCL5/SELE/FLT1	7
BP	GO:0046545	development of primary female sexual characteristics	8/49	109/18903	3.49116e-10	1.07335e-08	3.8099e-09	SRC/CASP3/ESR1/KDR/KIT/SIRT1/PGR/NOS3	8
BP	GO:0008406	gonad development	10/49	233/18903	3.60105e-10	1.09596e-08	3.89013e-09	SRC/CASP3/ESR1/KDR/KIT/SIRT1/ACE/PGR/NOS3/AR	10
BP	GO:0045137	development of primary sexual characteristics	10/49	238/18903	4.42937e-10	1.33457e-08	4.7371e-09	SRC/CASP3/ESR1/KDR/KIT/SIRT1/ACE/PGR/NOS3/AR	10
BP	GO:0050678	regulation of epithelial cell proliferation	12/49	414/18903	4.61257e-10	1.37601e-08	4.88418e-09	TNF/AKT1/EGFR/IGF1/KDR/STAT1/HRAS/SIRT1/HMOX1/PGR/FLT1/AR	12
BP	GO:0009416	response to light stimulus	11/49	321/18903	4.68097e-10	1.38272e-08	4.90802e-09	AKT1/EGFR/MMP9/CASP3/PTGS2/KIT/ITGB1/MAPK8/SIRT1/MMP3/MMP1	11
BP	GO:0030518	intracellular steroid hormone receptor signaling pathway	8/49	116/18903	5.75951e-10	1.6848e-08	5.98023e-09	SRC/ESR1/RHOA/JAK2/SIRT1/PGR/NR3C1/AR	8
BP	GO:0031098	stress-activated protein kinase signaling cascade	10/49	246/18903	6.1107e-10	1.77034e-08	6.28388e-09	TNF/EGFR/MAPK3/MAPK1/RHOA/HRAS/HGF/MAPK8/IGF1R/MAPK14	10
BP	GO:0042698	ovulation cycle	7/49	72/18903	6.52298e-10	1.87179e-08	6.64396e-09	SRC/CASP3/ESR1/SIRT1/IGF1R/PGR/NOS3	7
BP	GO:0043534	blood vessel endothelial cell migration	9/49	177/18903	6.71807e-10	1.90958e-08	6.77811e-09	TNF/AKT1/PTGS2/KDR/RHOA/ITGB1/SIRT1/HMOX1/NOS3	9
BP	GO:0001503	ossification	12/49	429/18903	6.91703e-10	1.94776e-08	6.91363e-09	TNF/IL6/AKT1/EGFR/MMP9/MAPK3/PTGS2/IGF1/MAPK1/RHOA/HGF/MAPK14	12
BP	GO:0050870	positive regulation of T cell activation	10/49	251/18903	7.43004e-10	2.07284e-08	7.35762e-09	IL6/AKT1/SRC/IGF1/RHOA/PIK3CA/JAK2/CCL5/SYK/LCK	10
BP	GO:0070482	response to oxygen levels	11/49	337/18903	7.82259e-10	2.16234e-08	7.67528e-09	TNF/AKT1/SRC/CASP3/PTGS2/RHOA/MDM2/SIRT1/HMOX1/ACE/PLAU	11
BP	GO:0010863	positive regulation of phospholipase C activity	6/49	40/18903	7.93297e-10	2.17291e-08	7.71282e-09	EGFR/ESR1/KIT/HRAS/SELE/FLT1	6
BP	GO:0051402	neuron apoptotic process	10/49	255/18903	8.66203e-10	2.35123e-08	8.34578e-09	TNF/GAPDH/CASP3/KDR/RHOA/PIK3CA/HRAS/JAK2/HMOX1/NR3C1	10
BP	GO:0150077	regulation of neuroinflammatory response	6/49	41/18903	9.27478e-10	2.49508e-08	8.85637e-09	TNF/IL6/MMP9/PTGS2/IGF1/MMP3	6
BP	GO:0046660	female sex differentiation	8/49	124/18903	9.82718e-10	2.62029e-08	9.30081e-09	SRC/CASP3/ESR1/KDR/KIT/SIRT1/PGR/NOS3	8
BP	GO:0043280	positive regulation of cysteine-type endopeptidase activity involved in apoptotic process	8/49	125/18903	1.04788e-09	2.76953e-08	9.83055e-09	TNF/RHOA/JAK2/SIRT1/SYK/CASP1/CASP8/LCK	8
BP	GO:1900274	regulation of phospholipase C activity	6/49	42/18903	1.07995e-09	2.82946e-08	1.00433e-08	EGFR/ESR1/KIT/HRAS/SELE/FLT1	6
BP	GO:0070661	leukocyte proliferation	11/49	348/18903	1.09688e-09	2.84906e-08	1.01128e-08	IL6/CASP3/MAPK3/IGF1/MAPK1/KIT/JAK2/CCL5/SYK/ACE/LGALS3	11
BP	GO:0045765	regulation of angiogenesis	11/49	349/18903	1.13047e-09	2.91119e-08	1.03334e-08	TNF/IL6/KDR/STAT1/ITGB1/HGF/SIRT1/HMOX1/NOS3/FLT1/JAK1	11
BP	GO:0006006	glucose metabolic process	9/49	188/18903	1.14574e-09	2.92551e-08	1.03842e-08	TNF/GAPDH/AKT1/SRC/IGF1/PIK3CA/SIRT1/MAPK14/NR3C1	9
BP	GO:1903829	positive regulation of protein localization	12/49	451/18903	1.21982e-09	3.0885e-08	1.09627e-08	TNF/AKT1/EGFR/SRC/PTGS2/IGF1/HRAS/JAK2/ITGB1/MAPK8/MAPK14/LGALS3	12
BP	GO:0051090	regulation of DNA-binding transcription factor activity	12/49	454/18903	1.31485e-09	3.30138e-08	1.17183e-08	TNF/IL6/AKT1/MAPK3/ESR1/KIT/JAK2/MAPK8/SIRT1/SYK/HMOX1/AR	12
BP	GO:1901342	regulation of vasculature development	11/49	355/18903	1.35208e-09	3.3668e-08	1.19505e-08	TNF/IL6/KDR/STAT1/ITGB1/HGF/SIRT1/HMOX1/NOS3/FLT1/JAK1	11
BP	GO:0070663	regulation of leukocyte proliferation	10/49	269/18903	1.45316e-09	3.58884e-08	1.27387e-08	IL6/CASP3/MAPK3/IGF1/MAPK1/KIT/JAK2/CCL5/SYK/LGALS3	10
BP	GO:0010038	response to metal ion	11/49	360/18903	1.56572e-09	3.83539e-08	1.36138e-08	AKT1/EGFR/MMP9/CASP3/MAPK3/PTGS2/MAPK1/KIT/MAPK8/HMOX1/CASP8	11
BP	GO:0030168	platelet activation	8/49	133/18903	1.71873e-09	4.17624e-08	1.48237e-08	IL6/SRC/PIK3CA/JAK2/MAPK14/SYK/LCK/NOS3	8
BP	GO:0043401	steroid hormone mediated signaling pathway	8/49	136/18903	2.05248e-09	4.94729e-08	1.75606e-08	SRC/ESR1/RHOA/JAK2/SIRT1/PGR/NR3C1/AR	8
BP	GO:1904019	epithelial cell apoptotic process	8/49	137/18903	2.17555e-09	5.20232e-08	1.84658e-08	TNF/IL6/CASP3/ESR1/KDR/JAK2/IGF1R/HMOX1	8
BP	GO:0045862	positive regulation of proteolysis	11/49	372/18903	2.207e-09	5.21132e-08	1.84977e-08	TNF/AKT1/SRC/RHOA/JAK2/MDM2/SIRT1/SYK/CASP1/CASP8/LCK	11
BP	GO:0043542	endothelial cell migration	10/49	281/18903	2.2139e-09	5.21132e-08	1.84977e-08	TNF/AKT1/PTGS2/KDR/RHOA/PIK3CA/ITGB1/SIRT1/HMOX1/NOS3	10
BP	GO:0051346	negative regulation of hydrolase activity	11/49	373/18903	2.26982e-09	5.26074e-08	1.86732e-08	TNF/GAPDH/AKT1/SRC/MMP9/PTGS2/HRAS/HGF/CTSB/NOS3/LGALS3	11
BP	GO:1901653	cellular response to peptide	11/49	373/18903	2.26982e-09	5.26074e-08	1.86732e-08	TNF/AKT1/SRC/IGF1/STAT1/PIK3CA/JAK2/MDM2/SIRT1/IGF1R/JAK1	11
BP	GO:0030879	mammary gland development	8/49	138/18903	2.30496e-09	5.28469e-08	1.87582e-08	AKT1/SRC/ESR1/MAPK1/JAK2/PGR/NR3C1/AR	8
BP	GO:0007260	tyrosine phosphorylation of STAT protein	7/49	86/18903	2.31523e-09	5.28469e-08	1.87582e-08	TNF/IL6/IGF1/KIT/JAK2/CCL5/JAK1	7
BP	GO:1901654	response to ketone	9/49	205/18903	2.45695e-09	5.56601e-08	1.97567e-08	AKT1/SRC/PIK3CA/JAK2/SIRT1/IGF1R/ACE/NR3C1/AR	9
BP	GO:0071674	mononuclear cell migration	9/49	206/18903	2.56427e-09	5.76579e-08	2.04658e-08	TNF/IL6/AKT1/MAPK3/MAPK1/RHOA/CCL5/FLT1/LGALS3	9
BP	GO:0007249	I-kappaB kinase/NF-kappaB signaling	10/49	288/18903	2.80536e-09	6.2151e-08	2.20607e-08	TNF/GAPDH/AKT1/ESR1/STAT1/RHOA/SIRT1/CASP1/HMOX1/CASP8	10
BP	GO:0007548	sex differentiation	10/49	288/18903	2.80536e-09	6.2151e-08	2.20607e-08	SRC/CASP3/ESR1/KDR/KIT/SIRT1/ACE/PGR/NOS3/AR	10
BP	GO:2001056	positive regulation of cysteine-type endopeptidase activity	8/49	143/18903	3.0571e-09	6.72338e-08	2.38649e-08	TNF/RHOA/JAK2/SIRT1/SYK/CASP1/CASP8/LCK	8
BP	GO:0010632	regulation of epithelial cell migration	10/49	292/18903	3.20294e-09	6.9931e-08	2.48222e-08	TNF/AKT1/SRC/MMP9/PTGS2/KDR/RHOA/SIRT1/HMOX1/NOS3	10
BP	GO:0022602	ovulation cycle process	6/49	51/18903	3.64301e-09	7.8549e-08	2.78812e-08	SRC/CASP3/ESR1/SIRT1/PGR/NOS3	6
BP	GO:0001666	response to hypoxia	10/49	296/18903	3.6498e-09	7.8549e-08	2.78812e-08	TNF/SRC/CASP3/PTGS2/RHOA/MDM2/SIRT1/HMOX1/ACE/PLAU	10
BP	GO:1904705	regulation of vascular associated smooth muscle cell proliferation	7/49	93/18903	4.02672e-09	8.60462e-08	3.05424e-08	TNF/SRC/MMP9/IGF1/RHOA/JAK2/HMOX1	7
BP	GO:0071900	regulation of protein serine/threonine kinase activity	11/49	395/18903	4.126e-09	8.75466e-08	3.1075e-08	TNF/AKT1/EGFR/SRC/CASP3/RHOA/KIT/HRAS/SIRT1/SYK/FLT1	11
BP	GO:0043523	regulation of neuron apoptotic process	9/49	218/18903	4.21274e-09	8.87621e-08	3.15064e-08	TNF/CASP3/KDR/RHOA/PIK3CA/HRAS/JAK2/HMOX1/NR3C1	9
BP	GO:0043535	regulation of blood vessel endothelial cell migration	8/49	150/18903	4.46244e-09	9.33704e-08	3.31421e-08	TNF/AKT1/PTGS2/KDR/RHOA/SIRT1/HMOX1/NOS3	8
BP	GO:1990874	vascular associated smooth muscle cell proliferation	7/49	95/18903	4.67852e-09	9.72163e-08	3.45072e-08	TNF/SRC/MMP9/IGF1/RHOA/JAK2/HMOX1	7
BP	GO:0048608	reproductive structure development	10/49	306/18903	5.01807e-09	1.03558e-07	3.67582e-08	SRC/CASP3/ESR1/KDR/KIT/SIRT1/ACE/PGR/NOS3/AR	10
BP	GO:0031349	positive regulation of defense response	10/49	307/18903	5.1772e-09	1.06115e-07	3.76659e-08	TNF/IL6/SRC/MAPK3/PTGS2/JAK2/CCL5/SYK/CASP1/ACE	10
BP	GO:0050679	positive regulation of epithelial cell proliferation	9/49	224/18903	5.34147e-09	1.08742e-07	3.85984e-08	TNF/AKT1/EGFR/IGF1/KDR/HRAS/SIRT1/HMOX1/AR	9
BP	GO:0061458	reproductive system development	10/49	310/18903	5.68181e-09	1.14895e-07	4.07822e-08	SRC/CASP3/ESR1/KDR/KIT/SIRT1/ACE/PGR/NOS3/AR	10
BP	GO:0019318	hexose metabolic process	9/49	229/18903	6.47656e-09	1.30093e-07	4.61767e-08	TNF/GAPDH/AKT1/SRC/IGF1/PIK3CA/SIRT1/MAPK14/NR3C1	9
BP	GO:0016236	macroautophagy	10/49	317/18903	7.03261e-09	1.40326e-07	4.98092e-08	GAPDH/AKT1/SRC/CASP3/MAPK3/KDR/PIK3CA/MAPK8/SIRT1/HMOX1	10
BP	GO:1905477	positive regulation of protein localization to membrane	7/49	101/18903	7.19749e-09	1.42671e-07	5.06416e-08	TNF/AKT1/EGFR/HRAS/ITGB1/MAPK8/LGALS3	7
BP	GO:0060326	cell chemotaxis	10/49	319/18903	7.46754e-09	1.47057e-07	5.21983e-08	IL6/MAPK3/KDR/MAPK1/KIT/CCL5/HGF/SYK/FLT1/LGALS3	10
BP	GO:0051403	stress-activated MAPK cascade	9/49	239/18903	9.39721e-09	1.83856e-07	6.52602e-08	TNF/EGFR/MAPK3/MAPK1/HRAS/HGF/MAPK8/IGF1R/MAPK14	9
BP	GO:0070665	positive regulation of leukocyte proliferation	8/49	167/18903	1.03943e-08	2.02052e-07	7.17188e-08	IL6/MAPK3/IGF1/MAPK1/KIT/JAK2/CCL5/SYK	8
BP	GO:0060135	maternal process involved in female pregnancy	6/49	61/18903	1.10146e-08	2.12738e-07	7.55119e-08	AKT1/PTGS2/ESR1/PGR/CTSB/AR	6
BP	GO:0005996	monosaccharide metabolic process	9/49	248/18903	1.29542e-08	2.46685e-07	8.75617e-08	TNF/GAPDH/AKT1/SRC/IGF1/PIK3CA/SIRT1/MAPK14/NR3C1	9
BP	GO:1904035	regulation of epithelial cell apoptotic process	7/49	110/18903	1.30848e-08	2.46685e-07	8.75617e-08	TNF/IL6/ESR1/KDR/JAK2/IGF1R/HMOX1	7
BP	GO:0007259	receptor signaling pathway via JAK-STAT	8/49	172/18903	1.30998e-08	2.46685e-07	8.75617e-08	TNF/IL6/IGF1/STAT1/KIT/JAK2/CCL5/JAK1	8
BP	GO:1905475	regulation of protein localization to membrane	8/49	172/18903	1.30998e-08	2.46685e-07	8.75617e-08	TNF/AKT1/EGFR/HRAS/ITGB1/MAPK8/AR/LGALS3	8
BP	GO:0070371	ERK1 and ERK2 cascade	10/49	340/18903	1.36966e-08	2.56321e-07	9.0982e-08	TNF/EGFR/SRC/MAPK3/IGF1/KDR/MAPK1/HRAS/CCL5/SYK	10
BP	GO:0010950	positive regulation of endopeptidase activity	8/49	174/18903	1.43412e-08	2.66728e-07	9.46759e-08	TNF/RHOA/JAK2/SIRT1/SYK/CASP1/CASP8/LCK	8
BP	GO:0010506	regulation of autophagy	10/49	344/18903	1.53035e-08	2.81534e-07	9.99315e-08	GAPDH/AKT1/CASP3/MAPK3/KDR/PIK3CA/HGF/MAPK8/SIRT1/HMOX1	10
BP	GO:0060603	mammary gland duct morphogenesis	5/49	31/18903	1.53241e-08	2.81534e-07	9.99315e-08	SRC/ESR1/PGR/NR3C1/AR	5
BP	GO:0010634	positive regulation of epithelial cell migration	8/49	176/18903	1.56829e-08	2.86379e-07	1.01651e-07	AKT1/SRC/MMP9/PTGS2/KDR/SIRT1/HMOX1/NOS3	8
BP	GO:0002696	positive regulation of leukocyte activation	11/49	450/18903	1.58887e-08	2.8839e-07	1.02365e-07	TNF/IL6/AKT1/SRC/IGF1/RHOA/PIK3CA/JAK2/CCL5/SYK/LCK	11
BP	GO:0043122	regulation of I-kappaB kinase/NF-kappaB signaling	9/49	255/18903	1.64869e-08	2.97456e-07	1.05583e-07	TNF/GAPDH/ESR1/STAT1/RHOA/SIRT1/CASP1/HMOX1/CASP8	9
BP	GO:0042531	positive regulation of tyrosine phosphorylation of STAT protein	6/49	67/18903	1.9566e-08	3.50906e-07	1.24555e-07	TNF/IL6/IGF1/KIT/JAK2/CCL5	6
BP	GO:0043406	positive regulation of MAP kinase activity	7/49	117/18903	2.01164e-08	3.58643e-07	1.27301e-07	TNF/EGFR/SRC/KIT/HRAS/SYK/FLT1	7
BP	GO:0097696	receptor signaling pathway via STAT	8/49	183/18903	2.12696e-08	3.76066e-07	1.33486e-07	TNF/IL6/IGF1/STAT1/KIT/JAK2/CCL5/JAK1	8
BP	GO:0071346	cellular response to interferon-gamma	7/49	118/18903	2.13433e-08	3.76066e-07	1.33486e-07	TNF/GAPDH/STAT1/JAK2/CCL5/CASP1/JAK1	7
BP	GO:0050867	positive regulation of cell activation	11/49	467/18903	2.32465e-08	4.07219e-07	1.44544e-07	TNF/IL6/AKT1/SRC/IGF1/RHOA/PIK3CA/JAK2/CCL5/SYK/LCK	11
BP	GO:0051897	positive regulation of protein kinase B signaling	7/49	120/18903	2.39883e-08	4.17785e-07	1.48294e-07	TNF/EGFR/SRC/IGF1/PIK3CA/ITGB1/IGF1R	7
BP	GO:0034405	response to fluid shear stress	5/49	34/18903	2.49499e-08	4.30987e-07	1.5298e-07	AKT1/SRC/PTGS2/ACE/NOS3	5
BP	GO:0045766	positive regulation of angiogenesis	8/49	187/18903	2.51755e-08	4.30987e-07	1.5298e-07	KDR/ITGB1/HGF/SIRT1/HMOX1/NOS3/FLT1/JAK1	8
BP	GO:1904018	positive regulation of vasculature development	8/49	187/18903	2.51755e-08	4.30987e-07	1.5298e-07	KDR/ITGB1/HGF/SIRT1/HMOX1/NOS3/FLT1/JAK1	8
BP	GO:0007565	female pregnancy	8/49	189/18903	2.73503e-08	4.60372e-07	1.6341e-07	AKT1/MMP9/PTGS2/ESR1/ACE/PGR/CTSB/AR	8
BP	GO:0051896	regulation of protein kinase B signaling	8/49	189/18903	2.73503e-08	4.60372e-07	1.6341e-07	TNF/EGFR/SRC/IGF1/PIK3CA/ITGB1/SIRT1/IGF1R	8
BP	GO:0071478	cellular response to radiation	8/49	189/18903	2.73503e-08	4.60372e-07	1.6341e-07	MMP9/PTGS2/HRAS/MDM2/SIRT1/MAPK14/MMP3/MMP1	8
BP	GO:0071675	regulation of mononuclear cell migration	7/49	123/18903	2.8474e-08	4.76623e-07	1.69179e-07	TNF/AKT1/MAPK3/MAPK1/RHOA/CCL5/LGALS3	7
BP	GO:0009755	hormone-mediated signaling pathway	8/49	192/18903	3.09161e-08	5.09018e-07	1.80677e-07	SRC/ESR1/RHOA/JAK2/SIRT1/PGR/NR3C1/AR	8
BP	GO:0031099	regeneration	8/49	192/18903	3.09161e-08	5.09018e-07	1.80677e-07	TNF/IL6/IGF1/JAK2/HGF/IGF1R/HMOX1/ACE	8
BP	GO:0031334	positive regulation of protein-containing complex assembly	8/49	192/18903	3.09161e-08	5.09018e-07	1.80677e-07	TNF/SRC/ESR1/RHOA/SYK/MMP3/MMP1/LGALS3	8
BP	GO:1904375	regulation of protein localization to cell periphery	7/49	125/18903	3.18433e-08	5.21434e-07	1.85085e-07	TNF/AKT1/EGFR/HRAS/ITGB1/AR/LGALS3	7
BP	GO:0071260	cellular response to mechanical stimulus	6/49	73/18903	3.29866e-08	5.37236e-07	1.90694e-07	MAPK3/PTGS2/MAPK8/IGF1R/CASP1/CASP8	6
BP	GO:0010952	positive regulation of peptidase activity	8/49	194/18903	3.35101e-08	5.42827e-07	1.92678e-07	TNF/RHOA/JAK2/SIRT1/SYK/CASP1/CASP8/LCK	8
BP	GO:0034110	regulation of homotypic cell-cell adhesion	5/49	37/18903	3.88579e-08	6.22899e-07	2.211e-07	IL6/JAK2/CCL5/SYK/JAK1	5
BP	GO:0043536	positive regulation of blood vessel endothelial cell migration	6/49	75/18903	3.88666e-08	6.22899e-07	2.211e-07	AKT1/PTGS2/KDR/SIRT1/HMOX1/NOS3	6
BP	GO:0071248	cellular response to metal ion	8/49	198/18903	3.92658e-08	6.25968e-07	2.22189e-07	AKT1/EGFR/MMP9/MAPK3/PTGS2/MAPK1/MAPK8/HMOX1	8
BP	GO:0042542	response to hydrogen peroxide	7/49	130/18903	4.17755e-08	6.62472e-07	2.35146e-07	IL6/SRC/CASP3/STAT1/HGF/SIRT1/HMOX1	7
BP	GO:0043154	negative regulation of cysteine-type endopeptidase activity involved in apoptotic process	6/49	78/18903	4.92881e-08	7.77513e-07	2.75981e-07	TNF/AKT1/SRC/MMP9/PTGS2/HGF	6
BP	GO:0050878	regulation of body fluid levels	10/49	390/18903	4.99707e-08	7.84175e-07	2.78345e-07	IL6/SRC/ANXA5/PIK3CA/JAK2/MAPK14/SYK/LCK/NOS3/PLAU	10
BP	GO:0048872	homeostasis of number of cells	9/49	296/18903	5.9479e-08	9.27067e-07	3.29065e-07	IL6/AKT1/CASP3/STAT1/KIT/JAK2/MAPK14/HMOX1/NOS3	9
BP	GO:0044703	multi-organism reproductive process	8/49	209/18903	5.96917e-08	9.27067e-07	3.29065e-07	AKT1/MMP9/PTGS2/ESR1/ACE/PGR/CTSB/AR	8
BP	GO:0051251	positive regulation of lymphocyte activation	10/49	400/18903	6.33409e-08	9.78698e-07	3.47392e-07	IL6/AKT1/SRC/IGF1/RHOA/PIK3CA/JAK2/CCL5/SYK/LCK	10
BP	GO:0042509	regulation of tyrosine phosphorylation of STAT protein	6/49	82/18903	6.66708e-08	1.02489e-06	3.63789e-07	TNF/IL6/IGF1/KIT/JAK2/CCL5	6
BP	GO:0034341	response to interferon-gamma	7/49	140/18903	6.96501e-08	1.06526e-06	3.78117e-07	TNF/GAPDH/STAT1/JAK2/CCL5/CASP1/JAK1	7
BP	GO:0048511	rhythmic process	9/49	302/18903	7.06091e-08	1.07298e-06	3.80857e-07	TNF/SRC/CASP3/ESR1/MAPK8/SIRT1/IGF1R/PGR/NOS3	9
BP	GO:0034112	positive regulation of homotypic cell-cell adhesion	4/49	16/18903	7.08671e-08	1.07298e-06	3.80857e-07	IL6/JAK2/CCL5/JAK1	4
BP	GO:0030099	myeloid cell differentiation	10/49	407/18903	7.44903e-08	1.1222e-06	3.98327e-07	TNF/SRC/MMP9/CASP3/STAT1/KIT/JAK2/SIRT1/MAPK14/CASP8	10
BP	GO:0033135	regulation of peptidyl-serine phosphorylation	7/49	143/18903	8.05835e-08	1.20795e-06	4.28766e-07	TNF/IL6/AKT1/EGFR/PTGS2/PIK3CA/HGF	7
BP	GO:0044706	multi-multicellular organism process	8/49	218/18903	8.2656e-08	1.22271e-06	4.34005e-07	AKT1/MMP9/PTGS2/ESR1/ACE/PGR/CTSB/AR	8
BP	GO:1901215	negative regulation of neuron death	8/49	218/18903	8.2656e-08	1.22271e-06	4.34005e-07	AKT1/KDR/RHOA/PIK3CA/HRAS/JAK2/SIRT1/HMOX1	8
BP	GO:0008625	extrinsic apoptotic signaling pathway via death domain receptors	6/49	85/18903	8.27856e-08	1.22271e-06	4.34005e-07	TNF/HGF/HMOX1/CASP8/NOS3/LGALS3	6
BP	GO:0071548	response to dexamethasone	5/49	43/18903	8.48167e-08	1.2466e-06	4.42484e-07	PIK3CA/JAK2/IGF1R/ACE/NR3C1	5
BP	GO:0014910	regulation of smooth muscle cell migration	6/49	87/18903	9.52141e-08	1.39262e-06	4.94315e-07	SRC/IGF1/RHOA/CCL5/ACE/PLAU	6
BP	GO:0070374	positive regulation of ERK1 and ERK2 cascade	8/49	223/18903	9.84302e-08	1.43271e-06	5.08544e-07	TNF/EGFR/SRC/MAPK3/IGF1/KDR/HRAS/CCL5	8
BP	GO:0070372	regulation of ERK1 and ERK2 cascade	9/49	315/18903	1.01137e-07	1.46491e-06	5.19973e-07	TNF/EGFR/SRC/MAPK3/IGF1/KDR/HRAS/CCL5/SYK	9
BP	GO:0002687	positive regulation of leukocyte migration	7/49	148/18903	1.02026e-07	1.46491e-06	5.19973e-07	TNF/IL6/MAPK3/MAPK1/RHOA/CCL5/LGALS3	7
BP	GO:0043434	response to peptide hormone	10/49	421/18903	1.02101e-07	1.46491e-06	5.19973e-07	AKT1/SRC/PTGS2/STAT1/PIK3CA/JAK2/SIRT1/IGF1R/MAPK14/JAK1	10
BP	GO:0030574	collagen catabolic process	5/49	45/18903	1.07235e-07	1.52405e-06	5.40966e-07	MMP9/ITGB1/CTSB/MMP3/MMP1	5
BP	GO:0046427	positive regulation of receptor signaling pathway via JAK-STAT	5/49	45/18903	1.07235e-07	1.52405e-06	5.40966e-07	TNF/IL6/KIT/JAK2/CCL5	5
BP	GO:0001890	placenta development	7/49	150/18903	1.11859e-07	1.5823e-06	5.61643e-07	AKT1/EGFR/PTGS2/MAPK1/MAPK14/CASP8/CTSB	7
BP	GO:0060443	mammary gland morphogenesis	5/49	46/18903	1.20079e-07	1.69064e-06	6.00099e-07	SRC/ESR1/PGR/NR3C1/AR	5
BP	GO:0062013	positive regulation of small molecule metabolic process	7/49	152/18903	1.2248e-07	1.71643e-06	6.09252e-07	TNF/AKT1/SRC/PTGS2/IGF1/SIRT1/NOS3	7
BP	GO:2000117	negative regulation of cysteine-type endopeptidase activity	6/49	91/18903	1.24702e-07	1.73321e-06	6.15208e-07	TNF/AKT1/SRC/MMP9/PTGS2/HGF	6
BP	GO:0010594	regulation of endothelial cell migration	8/49	230/18903	1.24828e-07	1.73321e-06	6.15208e-07	TNF/AKT1/PTGS2/KDR/RHOA/SIRT1/HMOX1/NOS3	8
BP	GO:0045834	positive regulation of lipid metabolic process	7/49	154/18903	1.33941e-07	1.84513e-06	6.54935e-07	TNF/AKT1/SRC/PTGS2/KIT/IGF1R/FLT1	7
BP	GO:0046677	response to antibiotic	5/49	47/18903	1.34113e-07	1.84513e-06	6.54935e-07	CASP3/JAK2/MDM2/CASP8/JAK1	5
BP	GO:0071496	cellular response to external stimulus	9/49	328/18903	1.42601e-07	1.95299e-06	6.93219e-07	MAPK3/PTGS2/MAPK1/MAPK8/SIRT1/IGF1R/CASP1/HMOX1/CASP8	9
BP	GO:0002042	cell migration involved in sprouting angiogenesis	6/49	94/18903	1.51436e-07	2.0646e-06	7.32835e-07	AKT1/PTGS2/KDR/RHOA/ITGB1/HMOX1	6
BP	GO:0014909	smooth muscle cell migration	6/49	95/18903	1.61329e-07	2.18958e-06	7.77197e-07	SRC/IGF1/RHOA/CCL5/ACE/PLAU	6
BP	GO:0035094	response to nicotine	5/49	49/18903	1.66074e-07	2.23385e-06	7.92911e-07	TNF/CASP3/MAPK1/IGF1R/HMOX1	5
BP	GO:1904894	positive regulation of receptor signaling pathway via STAT	5/49	49/18903	1.66074e-07	2.23385e-06	7.92911e-07	TNF/IL6/KIT/JAK2/CCL5	5
BP	GO:0060562	epithelial tube morphogenesis	9/49	335/18903	1.7054e-07	2.28371e-06	8.10612e-07	TNF/SRC/CASP3/ESR1/KDR/RHOA/PGR/NR3C1/AR	9
BP	GO:0030595	leukocyte chemotaxis	8/49	240/18903	1.72983e-07	2.30618e-06	8.18586e-07	IL6/MAPK3/MAPK1/KIT/CCL5/SYK/FLT1/LGALS3	8
BP	GO:1904707	positive regulation of vascular associated smooth muscle cell proliferation	5/49	50/18903	1.84169e-07	2.4358e-06	8.64595e-07	TNF/SRC/MMP9/IGF1/JAK2	5
BP	GO:0097529	myeloid leukocyte migration	8/49	242/18903	1.84322e-07	2.4358e-06	8.64595e-07	IL6/MAPK3/MAPK1/KIT/CCL5/SYK/FLT1/LGALS3	8
BP	GO:0062012	regulation of small molecule metabolic process	9/49	339/18903	1.88554e-07	2.48085e-06	8.80584e-07	TNF/AKT1/SRC/PTGS2/IGF1/KIT/SIRT1/NOS3/NR3C1	9
BP	GO:0002768	immune response-regulating cell surface receptor signaling pathway	9/49	341/18903	1.98167e-07	2.59599e-06	9.21454e-07	SRC/MAPK1/PIK3CA/KIT/HRAS/MAPK8/SYK/LCK/LGALS3	9
BP	GO:0043124	negative regulation of I-kappaB kinase/NF-kappaB signaling	5/49	51/18903	2.03792e-07	2.65811e-06	9.43505e-07	ESR1/STAT1/RHOA/SIRT1/CASP8	5
BP	GO:0036473	cell death in response to oxidative stress	6/49	100/18903	2.19126e-07	2.84581e-06	1.01013e-06	TNF/AKT1/JAK2/HGF/SIRT1/MMP3	6
BP	GO:0019216	regulation of lipid metabolic process	9/49	347/18903	2.29614e-07	2.96921e-06	1.05393e-06	TNF/AKT1/SRC/PTGS2/KIT/SIRT1/IGF1R/NR3C1/FLT1	9
BP	GO:2001243	negative regulation of intrinsic apoptotic signaling pathway	6/49	101/18903	2.32511e-07	2.99383e-06	1.06267e-06	AKT1/SRC/MMP9/PTGS2/MDM2/SIRT1	6
BP	GO:0002262	myeloid cell homeostasis	7/49	169/18903	2.52444e-07	3.23665e-06	1.14886e-06	IL6/CASP3/STAT1/KIT/JAK2/MAPK14/HMOX1	7
BP	GO:0045861	negative regulation of proteolysis	9/49	352/18903	2.59052e-07	3.3073e-06	1.17394e-06	TNF/GAPDH/AKT1/SRC/MMP9/PTGS2/HGF/CTSB/PLAU	9
BP	GO:1903076	regulation of protein localization to plasma membrane	6/49	103/18903	2.61301e-07	3.32195e-06	1.17913e-06	TNF/AKT1/EGFR/ITGB1/AR/LGALS3	6
BP	GO:0030728	ovulation	4/49	22/18903	2.81593e-07	3.56487e-06	1.26536e-06	PTGS2/SIRT1/PGR/NOS3	4
BP	GO:2001242	regulation of intrinsic apoptotic signaling pathway	7/49	172/18903	2.84499e-07	3.58659e-06	1.27307e-06	AKT1/SRC/MMP9/PTGS2/MDM2/SIRT1/LCK	7
BP	GO:0038093	Fc receptor signaling pathway	5/49	55/18903	2.99464e-07	3.74392e-06	1.32892e-06	SRC/KIT/MAPK8/SYK/LCK	5
BP	GO:1904645	response to amyloid-beta	5/49	55/18903	2.99464e-07	3.74392e-06	1.32892e-06	TNF/MMP9/IGF1/IGF1R/MMP3	5
BP	GO:0032963	collagen metabolic process	6/49	107/18903	3.27701e-07	4.08002e-06	1.44821e-06	IL6/MMP9/ITGB1/CTSB/MMP3/MMP1	6
BP	GO:0060444	branching involved in mammary gland duct morphogenesis	4/49	23/18903	3.40227e-07	4.21853e-06	1.49738e-06	SRC/ESR1/PGR/AR	4
BP	GO:0014812	muscle cell migration	6/49	108/18903	3.46301e-07	4.24026e-06	1.50509e-06	SRC/IGF1/RHOA/CCL5/ACE/PLAU	6
BP	GO:0033138	positive regulation of peptidyl-serine phosphorylation	6/49	108/18903	3.46301e-07	4.24026e-06	1.50509e-06	TNF/IL6/AKT1/EGFR/PTGS2/PIK3CA	6
BP	GO:0090398	cellular senescence	6/49	108/18903	3.46301e-07	4.24026e-06	1.50509e-06	HRAS/MAPK8/SIRT1/IGF1R/MAPK14/CDK2	6
BP	GO:0010466	negative regulation of peptidase activity	8/49	263/18903	3.47609e-07	4.24026e-06	1.50509e-06	TNF/GAPDH/AKT1/SRC/MMP9/PTGS2/HGF/CTSB	8
BP	GO:0061756	leukocyte adhesion to vascular endothelial cell	5/49	57/18903	3.59044e-07	4.3621e-06	1.54834e-06	TNF/IL6/RHOA/ITGB1/SELE	5
BP	GO:0033209	tumor necrosis factor-mediated signaling pathway	6/49	109/18903	3.65759e-07	4.42583e-06	1.57096e-06	TNF/STAT1/JAK2/SYK/CASP1/CASP8	6
BP	GO:0030522	intracellular receptor signaling pathway	8/49	266/18903	3.78878e-07	4.56624e-06	1.6208e-06	SRC/ESR1/RHOA/JAK2/SIRT1/PGR/NR3C1/AR	8
BP	GO:0032611	interleukin-1 beta production	6/49	111/18903	4.07372e-07	4.87068e-06	1.72886e-06	TNF/IL6/IGF1/JAK2/CASP1/CASP8	6
BP	GO:0032651	regulation of interleukin-1 beta production	6/49	111/18903	4.07372e-07	4.87068e-06	1.72886e-06	TNF/IL6/IGF1/JAK2/CASP1/CASP8	6
BP	GO:0051098	regulation of binding	9/49	372/18903	4.12181e-07	4.9087e-06	1.74236e-06	AKT1/SRC/MMP9/MAPK3/IGF1/JAK2/MAPK8/HMOX1/ACE	9
BP	GO:0042129	regulation of T cell proliferation	7/49	182/18903	4.17246e-07	4.94946e-06	1.75682e-06	IL6/CASP3/IGF1/JAK2/CCL5/SYK/LGALS3	7
BP	GO:0046324	regulation of glucose import	5/49	59/18903	4.27634e-07	5.03305e-06	1.7865e-06	TNF/AKT1/IGF1/MAPK14/ACE	5
BP	GO:1903078	positive regulation of protein localization to plasma membrane	5/49	59/18903	4.27634e-07	5.03305e-06	1.7865e-06	TNF/AKT1/EGFR/ITGB1/LGALS3	5
BP	GO:0001936	regulation of endothelial cell proliferation	7/49	183/18903	4.32995e-07	5.07632e-06	1.80185e-06	TNF/AKT1/KDR/STAT1/SIRT1/HMOX1/FLT1	7
BP	GO:0002040	sprouting angiogenesis	7/49	185/18903	4.65998e-07	5.44206e-06	1.93168e-06	AKT1/PTGS2/KDR/RHOA/ITGB1/HMOX1/JAK1	7
BP	GO:0009408	response to heat	6/49	114/18903	4.77017e-07	5.54924e-06	1.96972e-06	AKT1/PTGS2/IGF1/SIRT1/HMOX1/NOS3	6
BP	GO:0009266	response to temperature stimulus	7/49	186/18903	4.83277e-07	5.56818e-06	1.97644e-06	AKT1/PTGS2/IGF1/SIRT1/HMOX1/CASP8/NOS3	7
BP	GO:0043405	regulation of MAP kinase activity	7/49	186/18903	4.83277e-07	5.56818e-06	1.97644e-06	TNF/EGFR/SRC/KIT/HRAS/SYK/FLT1	7
BP	GO:1904996	positive regulation of leukocyte adhesion to vascular endothelial cell	4/49	25/18903	4.8419e-07	5.56818e-06	1.97644e-06	TNF/IL6/RHOA/SELE	4
BP	GO:0030324	lung development	7/49	187/18903	5.01092e-07	5.74065e-06	2.03766e-06	TNF/MAPK3/KDR/MAPK1/ACE/PGR/NOS3	7
BP	GO:0061138	morphogenesis of a branching epithelium	7/49	188/18903	5.19456e-07	5.92849e-06	2.10434e-06	TNF/SRC/ESR1/KDR/HGF/PGR/AR	7
BP	GO:0071887	leukocyte apoptotic process	6/49	117/18903	5.56146e-07	6.32327e-06	2.24447e-06	IL6/AKT1/CASP3/CCL5/SIRT1/LGALS3	6
BP	GO:0070102	interleukin-6-mediated signaling pathway	4/49	26/18903	5.71135e-07	6.44505e-06	2.28769e-06	IL6/SRC/JAK2/JAK1	4
BP	GO:1903798	regulation of miRNA maturation	4/49	26/18903	5.71135e-07	6.44505e-06	2.28769e-06	TNF/IL6/EGFR/ESR1	4
BP	GO:0008217	regulation of blood pressure	7/49	191/18903	5.77982e-07	6.47383e-06	2.2979e-06	TNF/PTGS2/RHOA/HMOX1/ACE/NOS3/AR	7
BP	GO:0030323	respiratory tube development	7/49	191/18903	5.77982e-07	6.47383e-06	2.2979e-06	TNF/MAPK3/KDR/MAPK1/ACE/PGR/NOS3	7
BP	GO:0002718	regulation of cytokine production involved in immune response	6/49	118/18903	5.84796e-07	6.50181e-06	2.30784e-06	TNF/IL6/KIT/SIRT1/SYK/HMOX1	6
BP	GO:0043200	response to amino acid	6/49	118/18903	5.84796e-07	6.50181e-06	2.30784e-06	TNF/EGFR/CASP3/RHOA/PIK3CA/IGF1R	6
BP	GO:0032731	positive regulation of interleukin-1 beta production	5/49	63/18903	5.95745e-07	6.59919e-06	2.3424e-06	TNF/IL6/JAK2/CASP1/CASP8	5
BP	GO:0002367	cytokine production involved in immune response	6/49	120/18903	6.45733e-07	7.12671e-06	2.52965e-06	TNF/IL6/KIT/SIRT1/SYK/HMOX1	6
BP	GO:0032872	regulation of stress-activated MAPK cascade	7/49	195/18903	6.64559e-07	7.30773e-06	2.5939e-06	TNF/EGFR/MAPK3/MAPK1/HRAS/HGF/IGF1R	7
BP	GO:0032355	response to estradiol	6/49	121/18903	6.78097e-07	7.42948e-06	2.63712e-06	EGFR/CASP3/PTGS2/ESR1/IGF1R/CASP8	6
BP	GO:0031100	animal organ regeneration	5/49	65/18903	6.97372e-07	7.61298e-06	2.70225e-06	TNF/IL6/HGF/HMOX1/ACE	5
BP	GO:0070302	regulation of stress-activated protein kinase signaling cascade	7/49	198/18903	7.36426e-07	8.01029e-06	2.84328e-06	TNF/EGFR/MAPK3/MAPK1/HRAS/HGF/IGF1R	7
BP	GO:0001935	endothelial cell proliferation	7/49	199/18903	7.61786e-07	8.22674e-06	2.92011e-06	TNF/AKT1/KDR/STAT1/SIRT1/HMOX1/FLT1	7
BP	GO:0009746	response to hexose	7/49	199/18903	7.61786e-07	8.22674e-06	2.92011e-06	TNF/CASP3/PTGS2/RHOA/PIK3CA/IGF1R/ACE	7
BP	GO:0070920	regulation of production of small RNA involved in gene silencing by RNA	4/49	28/18903	7.79232e-07	8.38509e-06	2.97631e-06	TNF/IL6/EGFR/ESR1	4
BP	GO:0051222	positive regulation of protein transport	8/49	294/18903	8.07309e-07	8.65631e-06	3.07258e-06	TNF/SRC/PTGS2/IGF1/HRAS/JAK2/MAPK8/MAPK14	8
BP	GO:1904377	positive regulation of protein localization to cell periphery	5/49	67/18903	8.12225e-07	8.67813e-06	3.08033e-06	TNF/AKT1/EGFR/ITGB1/LGALS3	5
BP	GO:0038127	ERBB signaling pathway	6/49	126/18903	8.60525e-07	9.1617e-06	3.25197e-06	AKT1/EGFR/SRC/MMP9/MAPK1/PIK3CA	6
BP	GO:0001763	morphogenesis of a branching structure	7/49	203/18903	8.70693e-07	9.23732e-06	3.27882e-06	TNF/SRC/ESR1/KDR/HGF/PGR/AR	7
BP	GO:0009615	response to virus	9/49	409/18903	9.09077e-07	9.6107e-06	3.41135e-06	TNF/IL6/SRC/STAT1/JAK2/CCL5/MAPK14/CASP1/JAK1	9
BP	GO:0034284	response to monosaccharide	7/49	207/18903	9.92386e-07	1.04548e-05	3.71095e-06	TNF/CASP3/PTGS2/RHOA/PIK3CA/IGF1R/ACE	7
BP	GO:0032612	interleukin-1 production	6/49	130/18903	1.03382e-06	1.08156e-05	3.83904e-06	TNF/IL6/IGF1/JAK2/CASP1/CASP8	6
BP	GO:0032652	regulation of interleukin-1 production	6/49	130/18903	1.03382e-06	1.08156e-05	3.83904e-06	TNF/IL6/IGF1/JAK2/CASP1/CASP8	6
BP	GO:0010595	positive regulation of endothelial cell migration	6/49	131/18903	1.08133e-06	1.12735e-05	4.00157e-06	AKT1/PTGS2/KDR/SIRT1/HMOX1/NOS3	6
BP	GO:0071375	cellular response to peptide hormone stimulus	8/49	306/18903	1.09032e-06	1.13281e-05	4.02094e-06	AKT1/SRC/STAT1/PIK3CA/JAK2/SIRT1/IGF1R/JAK1	8
BP	GO:0060541	respiratory system development	7/49	211/18903	1.12805e-06	1.16797e-05	4.14576e-06	TNF/MAPK3/KDR/MAPK1/ACE/PGR/NOS3	7
BP	GO:0042098	T cell proliferation	7/49	212/18903	1.16429e-06	1.20137e-05	4.2643e-06	IL6/CASP3/IGF1/JAK2/CCL5/SYK/LGALS3	7
BP	GO:0001101	response to acid chemical	6/49	133/18903	1.18171e-06	1.21519e-05	4.31335e-06	TNF/EGFR/CASP3/RHOA/PIK3CA/IGF1R	6
BP	GO:0002064	epithelial cell development	7/49	213/18903	1.2015e-06	1.22744e-05	4.35684e-06	TNF/AKT1/SRC/ESR1/KDR/PGR/AR	7
BP	GO:1904951	positive regulation of establishment of protein localization	8/49	310/18903	1.20178e-06	1.22744e-05	4.35684e-06	TNF/SRC/PTGS2/IGF1/HRAS/JAK2/MAPK8/MAPK14	8
BP	GO:0032943	mononuclear cell proliferation	8/49	312/18903	1.26105e-06	1.28363e-05	4.5563e-06	IL6/CASP3/IGF1/JAK2/CCL5/SYK/ACE/LGALS3	8
BP	GO:0060485	mesenchyme development	8/49	313/18903	1.29162e-06	1.31032e-05	4.65102e-06	IL6/MAPK3/IGF1/STAT1/MAPK1/MDM2/HGF/NOS3	8
BP	GO:0050890	cognition	8/49	314/18903	1.32281e-06	1.33746e-05	4.74736e-06	TNF/EGFR/SRC/CASP3/PTGS2/MAPK1/KIT/ITGB1	8
BP	GO:0032732	positive regulation of interleukin-1 production	5/49	74/18903	1.33649e-06	1.33783e-05	4.74866e-06	TNF/IL6/JAK2/CASP1/CASP8	5
BP	GO:0035924	cellular response to vascular endothelial growth factor stimulus	5/49	74/18903	1.33649e-06	1.33783e-05	4.74866e-06	AKT1/KDR/PIK3CA/MAPK14/FLT1	5
BP	GO:2000573	positive regulation of DNA biosynthetic process	5/49	74/18903	1.33649e-06	1.33783e-05	4.74866e-06	TNF/SRC/MAPK3/MAPK1/HGF	5
BP	GO:0031331	positive regulation of cellular catabolic process	9/49	429/18903	1.34977e-06	1.34665e-05	4.77996e-06	TNF/IL6/AKT1/MAPK3/IGF1/KDR/MDM2/SIRT1/HMOX1	9
BP	GO:0002573	myeloid leukocyte differentiation	7/49	218/18903	1.4029e-06	1.39293e-05	4.94424e-06	TNF/SRC/MMP9/KIT/SIRT1/MAPK14/CASP8	7
BP	GO:0034101	erythrocyte homeostasis	6/49	137/18903	1.40541e-06	1.39293e-05	4.94424e-06	CASP3/STAT1/KIT/JAK2/MAPK14/HMOX1	6
BP	GO:0046323	glucose import	5/49	75/18903	1.42918e-06	1.40773e-05	4.99679e-06	TNF/AKT1/IGF1/MAPK14/ACE	5
BP	GO:0009410	response to xenobiotic stimulus	9/49	432/18903	1.42969e-06	1.40773e-05	4.99679e-06	TNF/SRC/CASP3/PTGS2/STAT1/RHOA/HMOX1/LCK/ACE	9
BP	GO:0006809	nitric oxide biosynthetic process	5/49	76/18903	1.52686e-06	1.49851e-05	5.31902e-06	TNF/AKT1/PTGS2/JAK2/NOS3	5
BP	GO:0010827	regulation of glucose transmembrane transport	5/49	77/18903	1.62973e-06	1.59428e-05	5.65894e-06	TNF/AKT1/IGF1/MAPK14/ACE	5
BP	GO:0050804	modulation of chemical synaptic transmission	9/49	448/18903	1.92882e-06	1.88075e-05	6.67579e-06	TNF/SRC/PTGS2/MAPK1/KIT/HRAS/JAK2/ITGB1/ACE	9
BP	GO:0001542	ovulation from ovarian follicle	3/49	10/18903	1.93928e-06	1.88485e-05	6.69034e-06	SIRT1/PGR/NOS3	3
BP	GO:0099177	regulation of trans-synaptic signaling	9/49	449/18903	1.96447e-06	1.89774e-05	6.7361e-06	TNF/SRC/PTGS2/MAPK1/KIT/HRAS/JAK2/ITGB1/ACE	9
BP	GO:0043276	anoikis	4/49	35/18903	1.96631e-06	1.89774e-05	6.7361e-06	AKT1/SRC/PIK3CA/ITGB1	4
BP	GO:1903201	regulation of oxidative stress-induced cell death	5/49	80/18903	1.97144e-06	1.89774e-05	6.7361e-06	TNF/AKT1/HGF/SIRT1/MMP3	5
BP	GO:0045598	regulation of fat cell differentiation	6/49	147/18903	2.11944e-06	2.03372e-05	7.21873e-06	TNF/IL6/AKT1/PTGS2/SIRT1/MAPK14	6
BP	GO:0032386	regulation of intracellular transport	8/49	336/18903	2.19168e-06	2.09636e-05	7.44108e-06	SRC/MAPK3/PTGS2/MAPK1/HRAS/JAK2/MAPK8/MAPK14	8
BP	GO:0032147	activation of protein kinase activity	6/49	148/18903	2.20468e-06	2.10212e-05	7.46154e-06	EGFR/SRC/IGF1/PIK3CA/JAK2/CCL5	6
BP	GO:0046209	nitric oxide metabolic process	5/49	82/18903	2.22891e-06	2.11185e-05	7.49609e-06	TNF/AKT1/PTGS2/JAK2/NOS3	5
BP	GO:0051149	positive regulation of muscle cell differentiation	5/49	82/18903	2.22891e-06	2.11185e-05	7.49609e-06	IGF1/KIT/MDM2/SIRT1/MAPK14	5
BP	GO:0009743	response to carbohydrate	7/49	234/18903	2.24744e-06	2.12273e-05	7.53471e-06	TNF/CASP3/PTGS2/RHOA/PIK3CA/IGF1R/ACE	7
BP	GO:0072593	reactive oxygen species metabolic process	7/49	235/18903	2.31192e-06	2.17681e-05	7.72666e-06	TNF/RHOA/MPO/MAPK14/SYK/NOS3/MMP3	7
BP	GO:2001057	reactive nitrogen species metabolic process	5/49	83/18903	2.36719e-06	2.22191e-05	7.88675e-06	TNF/AKT1/PTGS2/JAK2/NOS3	5
BP	GO:0010821	regulation of mitochondrion organization	6/49	150/18903	2.38357e-06	2.23034e-05	7.91666e-06	AKT1/MMP9/IGF1/KDR/HGF/MAPK8	6
BP	GO:0002274	myeloid leukocyte activation	7/49	237/18903	2.44553e-06	2.28123e-05	8.0973e-06	TNF/IL6/KIT/JAK2/CCL5/SYK/HMOX1	7
BP	GO:0050670	regulation of lymphocyte proliferation	7/49	239/18903	2.58554e-06	2.40439e-05	8.53446e-06	IL6/CASP3/IGF1/JAK2/CCL5/SYK/LGALS3	7
BP	GO:0071394	cellular response to testosterone stimulus	3/49	11/18903	2.66164e-06	2.44498e-05	8.67853e-06	SIRT1/IGF1R/AR	3
BP	GO:0071492	cellular response to UV-A	3/49	11/18903	2.66164e-06	2.44498e-05	8.67853e-06	MMP9/MMP3/MMP1	3
BP	GO:0071803	positive regulation of podosome assembly	3/49	11/18903	2.66164e-06	2.44498e-05	8.67853e-06	TNF/SRC/RHOA	3
BP	GO:0072584	caveolin-mediated endocytosis	3/49	11/18903	2.66164e-06	2.44498e-05	8.67853e-06	SRC/MAPK3/MAPK1	3
BP	GO:0048009	insulin-like growth factor receptor signaling pathway	4/49	38/18903	2.75623e-06	2.52417e-05	8.95962e-06	AKT1/IGF1/IGF1R/AR	4
BP	GO:0043524	negative regulation of neuron apoptotic process	6/49	154/18903	2.77694e-06	2.52777e-05	8.97241e-06	KDR/RHOA/PIK3CA/HRAS/JAK2/HMOX1	6
BP	GO:0050729	positive regulation of inflammatory response	6/49	154/18903	2.77694e-06	2.52777e-05	8.97241e-06	TNF/IL6/PTGS2/JAK2/CASP1/ACE	6
BP	GO:0032944	regulation of mononuclear cell proliferation	7/49	243/18903	2.88573e-06	2.61889e-05	9.29582e-06	IL6/CASP3/IGF1/JAK2/CCL5/SYK/LGALS3	7
BP	GO:0010660	regulation of muscle cell apoptotic process	5/49	87/18903	2.98925e-06	2.69659e-05	9.57163e-06	IGF1/JAK2/SIRT1/IGF1R/HMOX1	5
BP	GO:1900182	positive regulation of protein localization to nucleus	5/49	87/18903	2.98925e-06	2.69659e-05	9.57163e-06	AKT1/SRC/PTGS2/JAK2/MAPK14	5
BP	GO:0048754	branching morphogenesis of an epithelial tube	6/49	157/18903	3.10544e-06	2.79304e-05	9.91399e-06	TNF/SRC/ESR1/KDR/PGR/AR	6
BP	GO:0048863	stem cell differentiation	7/49	248/18903	3.30143e-06	2.96048e-05	1.05083e-05	MAPK3/ESR1/MAPK1/KIT/ITGB1/MAPK14/ACE	7
BP	GO:0007292	female gamete generation	6/49	159/18903	3.34153e-06	2.97298e-05	1.05527e-05	SRC/PTGS2/IGF1/SIRT1/PGR/NOS3	6
BP	GO:0036294	cellular response to decreased oxygen levels	6/49	159/18903	3.34153e-06	2.97298e-05	1.05527e-05	AKT1/SRC/PTGS2/MDM2/SIRT1/HMOX1	6
BP	GO:0034644	cellular response to UV	5/49	89/18903	3.34497e-06	2.97298e-05	1.05527e-05	MMP9/PTGS2/SIRT1/MMP3/MMP1	5
BP	GO:0048246	macrophage chemotaxis	4/49	40/18903	3.3995e-06	3.00372e-05	1.06618e-05	MAPK3/MAPK1/CCL5/LGALS3	4
BP	GO:1904994	regulation of leukocyte adhesion to vascular endothelial cell	4/49	40/18903	3.3995e-06	3.00372e-05	1.06618e-05	TNF/IL6/RHOA/SELE	4
BP	GO:0010951	negative regulation of endopeptidase activity	7/49	252/18903	3.66897e-06	3.23234e-05	1.14733e-05	TNF/GAPDH/AKT1/SRC/MMP9/PTGS2/HGF	7
BP	GO:1901216	positive regulation of neuron death	5/49	91/18903	3.73313e-06	3.27928e-05	1.16399e-05	TNF/CASP3/RHOA/CASP8/NR3C1	5
BP	GO:0045787	positive regulation of cell cycle	8/49	362/18903	3.80545e-06	3.33309e-05	1.18309e-05	TNF/AKT1/EGFR/SRC/IGF1/RHOA/MDM2/IGF1R	8
BP	GO:0010657	muscle cell apoptotic process	5/49	92/18903	3.94003e-06	3.44096e-05	1.22138e-05	IGF1/JAK2/SIRT1/IGF1R/HMOX1	5
BP	GO:0051100	negative regulation of binding	6/49	164/18903	3.99634e-06	3.48005e-05	1.23525e-05	AKT1/MAPK3/JAK2/MAPK8/HMOX1/ACE	6
BP	GO:0010907	positive regulation of glucose metabolic process	4/49	42/18903	4.14772e-06	3.58082e-05	1.27102e-05	AKT1/SRC/IGF1/SIRT1	4
BP	GO:0045429	positive regulation of nitric oxide biosynthetic process	4/49	42/18903	4.14772e-06	3.58082e-05	1.27102e-05	TNF/AKT1/PTGS2/JAK2	4
BP	GO:0071354	cellular response to interleukin-6	4/49	42/18903	4.14772e-06	3.58082e-05	1.27102e-05	IL6/SRC/JAK2/JAK1	4
BP	GO:0090068	positive regulation of cell cycle process	7/49	260/18903	4.50712e-06	3.87999e-05	1.37721e-05	TNF/AKT1/EGFR/IGF1/RHOA/MDM2/IGF1R	7
BP	GO:0034109	homotypic cell-cell adhesion	5/49	95/18903	4.6152e-06	3.94532e-05	1.4004e-05	IL6/JAK2/CCL5/SYK/JAK1	5
BP	GO:1900407	regulation of cellular response to oxidative stress	5/49	95/18903	4.6152e-06	3.94532e-05	1.4004e-05	TNF/AKT1/HGF/SIRT1/MMP3	5
BP	GO:0003015	heart process	7/49	261/18903	4.62229e-06	3.94532e-05	1.4004e-05	TNF/SRC/PIK3CA/JAK2/MDM2/ACE/NOS3	7
BP	GO:0003073	regulation of systemic arterial blood pressure	5/49	96/18903	4.85935e-06	4.12485e-05	1.46413e-05	TNF/RHOA/ACE/NOS3/AR	5
BP	GO:1903522	regulation of blood circulation	7/49	263/18903	4.86001e-06	4.12485e-05	1.46413e-05	TNF/PTGS2/RHOA/JAK2/MDM2/ACE/NOS3	7
BP	GO:1904407	positive regulation of nitric oxide metabolic process	4/49	44/18903	5.01132e-06	4.24132e-05	1.50547e-05	TNF/AKT1/PTGS2/JAK2	4
BP	GO:0051091	positive regulation of DNA-binding transcription factor activity	7/49	266/18903	5.23565e-06	4.41877e-05	1.56846e-05	TNF/IL6/AKT1/ESR1/KIT/JAK2/AR	7
BP	GO:1903034	regulation of response to wounding	6/49	172/18903	5.25862e-06	4.42576e-05	1.57094e-05	TNF/HRAS/ITGB1/IGF1R/NOS3/PLAU	6
BP	GO:0031295	T cell costimulation	4/49	45/18903	5.48976e-06	4.5819e-05	1.62636e-05	AKT1/SRC/PIK3CA/LCK	4
BP	GO:0060964	regulation of miRNA-mediated gene silencing	4/49	45/18903	5.48976e-06	4.5819e-05	1.62636e-05	TNF/IL6/EGFR/ESR1	4
BP	GO:0070741	response to interleukin-6	4/49	45/18903	5.48976e-06	4.5819e-05	1.62636e-05	IL6/SRC/JAK2/JAK1	4
BP	GO:0032868	response to insulin	7/49	269/18903	5.63518e-06	4.69028e-05	1.66483e-05	AKT1/SRC/STAT1/PIK3CA/SIRT1/IGF1R/MAPK14	7
BP	GO:0071453	cellular response to oxygen levels	6/49	175/18903	5.80827e-06	4.82103e-05	1.71124e-05	AKT1/SRC/PTGS2/MDM2/SIRT1/HMOX1	6
BP	GO:0071801	regulation of podosome assembly	3/49	14/18903	5.83967e-06	4.83377e-05	1.71576e-05	TNF/SRC/RHOA	3
BP	GO:0007611	learning or memory	7/49	273/18903	6.20713e-06	5.12386e-05	1.81873e-05	EGFR/SRC/CASP3/PTGS2/MAPK1/KIT/ITGB1	7
BP	GO:0001894	tissue homeostasis	7/49	275/18903	6.51075e-06	5.30266e-05	1.8822e-05	IL6/SRC/PTGS2/KDR/ITGB1/SYK/NOS3	7
BP	GO:0019218	regulation of steroid metabolic process	5/49	102/18903	6.54504e-06	5.30266e-05	1.8822e-05	TNF/KIT/SIRT1/IGF1R/NR3C1	5
BP	GO:0002861	regulation of inflammatory response to antigenic stimulus	4/49	47/18903	6.54693e-06	5.30266e-05	1.8822e-05	TNF/SRC/MAPK14/SYK	4
BP	GO:0031294	lymphocyte costimulation	4/49	47/18903	6.54693e-06	5.30266e-05	1.8822e-05	AKT1/SRC/PIK3CA/LCK	4
BP	GO:0070849	response to epidermal growth factor	4/49	47/18903	6.54693e-06	5.30266e-05	1.8822e-05	AKT1/EGFR/MAPK3/MAPK1	4
BP	GO:0090199	regulation of release of cytochrome c from mitochondria	4/49	47/18903	6.54693e-06	5.30266e-05	1.8822e-05	AKT1/MMP9/IGF1/HGF	4
BP	GO:1900368	regulation of post-transcriptional gene silencing by RNA	4/49	47/18903	6.54693e-06	5.30266e-05	1.8822e-05	TNF/IL6/EGFR/ESR1	4
BP	GO:0048771	tissue remodeling	6/49	179/18903	6.61291e-06	5.34174e-05	1.89607e-05	IL6/SRC/MDM2/SYK/ACE/NOS3	6
BP	GO:0001701	in utero embryonic development	8/49	393/18903	6.95606e-06	5.60391e-05	1.98912e-05	AKT1/EGFR/IGF1/MAPK1/ITGB1/CASP8/NOS3/AR	8
BP	GO:0060147	regulation of post-transcriptional gene silencing	4/49	48/18903	7.12853e-06	5.72753e-05	2.03301e-05	TNF/IL6/EGFR/ESR1	4
BP	GO:0046425	regulation of receptor signaling pathway via JAK-STAT	5/49	104/18903	7.19841e-06	5.753e-05	2.04204e-05	TNF/IL6/KIT/JAK2/CCL5	5
BP	GO:1902882	regulation of response to oxidative stress	5/49	104/18903	7.19841e-06	5.753e-05	2.04204e-05	TNF/AKT1/HGF/SIRT1/MMP3	5
BP	GO:0046890	regulation of lipid biosynthetic process	6/49	182/18903	7.27394e-06	5.79799e-05	2.05801e-05	TNF/AKT1/PTGS2/SIRT1/IGF1R/NR3C1	6
BP	GO:0031281	positive regulation of cyclase activity	4/49	49/18903	7.74741e-06	6.15909e-05	2.18619e-05	MAPK3/MAPK8/MAPK14/NOS3	4
BP	GO:0042102	positive regulation of T cell proliferation	5/49	106/18903	7.90179e-06	6.26528e-05	2.22388e-05	IL6/IGF1/JAK2/CCL5/SYK	5
BP	GO:0002444	myeloid leukocyte mediated immunity	5/49	107/18903	8.27306e-06	6.52533e-05	2.31618e-05	IL6/KIT/SYK/HMOX1/ACE	5
BP	GO:0010906	regulation of glucose metabolic process	5/49	107/18903	8.27306e-06	6.52533e-05	2.31618e-05	AKT1/SRC/IGF1/SIRT1/NR3C1	5
BP	GO:0060966	regulation of gene silencing by RNA	4/49	50/18903	8.40508e-06	6.5778e-05	2.33481e-05	TNF/IL6/EGFR/ESR1	4
BP	GO:0061082	myeloid leukocyte cytokine production	4/49	50/18903	8.40508e-06	6.5778e-05	2.33481e-05	KIT/SIRT1/SYK/HMOX1	4
BP	GO:1902041	regulation of extrinsic apoptotic signaling pathway via death domain receptors	4/49	50/18903	8.40508e-06	6.5778e-05	2.33481e-05	HGF/HMOX1/NOS3/LGALS3	4
BP	GO:0002700	regulation of production of molecular mediator of immune response	6/49	187/18903	8.49426e-06	6.63036e-05	2.35347e-05	TNF/IL6/KIT/SIRT1/SYK/HMOX1	6
BP	GO:0008637	apoptotic mitochondrial changes	5/49	108/18903	8.65786e-06	6.7406e-05	2.3926e-05	AKT1/MMP9/IGF1/HGF/MAPK8	5
BP	GO:1903799	negative regulation of miRNA maturation	3/49	16/18903	8.95137e-06	6.95116e-05	2.46733e-05	TNF/IL6/ESR1	3
BP	GO:0043123	positive regulation of I-kappaB kinase/NF-kappaB signaling	6/49	189/18903	9.02663e-06	6.99158e-05	2.48168e-05	TNF/GAPDH/RHOA/CASP1/HMOX1/CASP8	6
BP	GO:0060688	regulation of morphogenesis of a branching structure	4/49	51/18903	9.10307e-06	7.0327e-05	2.49628e-05	TNF/ESR1/HGF/AR	4
BP	GO:0042692	muscle cell differentiation	8/49	409/18903	9.30478e-06	7.17016e-05	2.54507e-05	AKT1/CASP3/IGF1/KIT/ITGB1/MDM2/SIRT1/MAPK14	8
BP	GO:0007173	epidermal growth factor receptor signaling pathway	5/49	110/18903	9.46939e-06	7.26148e-05	2.57748e-05	AKT1/EGFR/SRC/MMP9/PIK3CA	5
BP	GO:0043254	regulation of protein-containing complex assembly	8/49	410/18903	9.47149e-06	7.26148e-05	2.57748e-05	TNF/SRC/ESR1/RHOA/SYK/MMP3/MMP1/LGALS3	8
BP	GO:0010543	regulation of platelet activation	4/49	52/18903	9.8429e-06	7.52707e-05	2.67176e-05	IL6/JAK2/SYK/NOS3	4
BP	GO:0010656	negative regulation of muscle cell apoptotic process	4/49	53/18903	1.06262e-05	8.08501e-05	2.8698e-05	IGF1/JAK2/IGF1R/HMOX1	4
BP	GO:0048146	positive regulation of fibroblast proliferation	4/49	53/18903	1.06262e-05	8.08501e-05	2.8698e-05	EGFR/IGF1/ESR1/HRAS	4
BP	GO:1904659	glucose transmembrane transport	5/49	113/18903	1.07969e-05	8.19426e-05	2.90858e-05	TNF/AKT1/IGF1/MAPK14/ACE	5
BP	GO:1904892	regulation of receptor signaling pathway via STAT	5/49	115/18903	1.17598e-05	8.88655e-05	3.15431e-05	TNF/IL6/KIT/JAK2/CCL5	5
BP	GO:0071897	DNA biosynthetic process	6/49	198/18903	1.17681e-05	8.88655e-05	3.15431e-05	TNF/SRC/MAPK3/MAPK1/HGF/SIRT1	6
BP	GO:0010959	regulation of metal ion transport	8/49	423/18903	1.18795e-05	8.94822e-05	3.1762e-05	AKT1/PTGS2/RHOA/ITGB1/CCL5/ACE/NOS3/LGALS3	8
BP	GO:0008645	hexose transmembrane transport	5/49	116/18903	1.22657e-05	9.19318e-05	3.26315e-05	TNF/AKT1/IGF1/MAPK14/ACE	5
BP	GO:0098586	cellular response to virus	5/49	116/18903	1.22657e-05	9.19318e-05	3.26315e-05	IL6/JAK2/CCL5/MAPK14/JAK1	5
BP	GO:0043525	positive regulation of neuron apoptotic process	4/49	55/18903	1.23293e-05	9.21793e-05	3.27193e-05	TNF/CASP3/RHOA/NR3C1	4
BP	GO:0043393	regulation of protein binding	6/49	200/18903	1.24605e-05	9.29292e-05	3.29855e-05	AKT1/SRC/MMP9/MAPK3/MAPK8/ACE	6
BP	GO:0046651	lymphocyte proliferation	7/49	305/18903	1.27717e-05	9.5015e-05	3.37259e-05	IL6/CASP3/IGF1/JAK2/CCL5/SYK/LGALS3	7
BP	GO:0051770	positive regulation of nitric-oxide synthase biosynthetic process	3/49	18/18903	1.29959e-05	9.59722e-05	3.40656e-05	KDR/STAT1/JAK2	3
BP	GO:2000641	regulation of early endosome to late endosome transport	3/49	18/18903	1.29959e-05	9.59722e-05	3.40656e-05	SRC/MAPK3/MAPK1	3
BP	GO:2000811	negative regulation of anoikis	3/49	18/18903	1.29959e-05	9.59722e-05	3.40656e-05	SRC/PIK3CA/ITGB1	3
BP	GO:0034504	protein localization to nucleus	7/49	306/18903	1.30452e-05	9.61004e-05	3.41111e-05	AKT1/SRC/PTGS2/JAK2/MDM2/MAPK14/SYK	7
BP	GO:0001836	release of cytochrome c from mitochondria	4/49	56/18903	1.32525e-05	9.71527e-05	3.44847e-05	AKT1/MMP9/IGF1/HGF	4
BP	GO:0010676	positive regulation of cellular carbohydrate metabolic process	4/49	56/18903	1.32525e-05	9.71527e-05	3.44847e-05	AKT1/SRC/IGF1/SIRT1	4
BP	GO:0044403	biological process involved in symbiotic interaction	7/49	307/18903	1.33235e-05	9.7436e-05	3.45852e-05	GAPDH/EGFR/SRC/JAK2/ITGB1/CCL5/CTSB	7
BP	GO:0015749	monosaccharide transmembrane transport	5/49	119/18903	1.38861e-05	0.000101304	3.59583e-05	TNF/AKT1/IGF1/MAPK14/ACE	5
BP	GO:0035196	miRNA processing	4/49	57/18903	1.42256e-05	0.000103531	3.67485e-05	TNF/IL6/EGFR/ESR1	4
BP	GO:0032102	negative regulation of response to external stimulus	8/49	436/18903	1.47855e-05	0.000106864	3.79317e-05	TNF/SRC/IGF1/HGF/MAPK14/SYK/NOS3/PLAU	8
BP	GO:0002429	immune response-activating cell surface receptor signaling pathway	7/49	312/18903	1.479e-05	0.000106864	3.79317e-05	SRC/MAPK1/PIK3CA/HRAS/SYK/LCK/LGALS3	7
BP	GO:0002757	immune response-activating signal transduction	7/49	312/18903	1.479e-05	0.000106864	3.79317e-05	SRC/MAPK1/PIK3CA/HRAS/SYK/LCK/LGALS3	7
BP	GO:0051101	regulation of DNA binding	5/49	121/18903	1.50558e-05	0.000108266	3.84292e-05	MMP9/IGF1/JAK2/MAPK8/HMOX1	5
BP	GO:2000278	regulation of DNA biosynthetic process	5/49	121/18903	1.50558e-05	0.000108266	3.84292e-05	TNF/SRC/MAPK3/MAPK1/HGF	5
BP	GO:0001541	ovarian follicle development	4/49	58/18903	1.52503e-05	0.000109143	3.87406e-05	SRC/ESR1/KDR/KIT	4
BP	GO:0048010	vascular endothelial growth factor receptor signaling pathway	4/49	58/18903	1.52503e-05	0.000109143	3.87406e-05	SRC/KDR/MAPK14/FLT1	4
BP	GO:0010759	positive regulation of macrophage chemotaxis	3/49	19/18903	1.54045e-05	0.000109526	3.88767e-05	MAPK3/MAPK1/CCL5	3
BP	GO:0071800	podosome assembly	3/49	19/18903	1.54045e-05	0.000109526	3.88767e-05	TNF/SRC/RHOA	3
BP	GO:0019932	second-messenger-mediated signaling	7/49	314/18903	1.54129e-05	0.000109526	3.88767e-05	TNF/EGFR/IGF1/KDR/SYK/NOS3/SELE	7
BP	GO:0032869	cellular response to insulin stimulus	6/49	208/18903	1.55676e-05	0.000110365	3.91745e-05	AKT1/SRC/STAT1/PIK3CA/SIRT1/IGF1R	6
BP	GO:0008286	insulin receptor signaling pathway	5/49	122/18903	1.56688e-05	0.000110822	3.93367e-05	AKT1/SRC/PIK3CA/SIRT1/IGF1R	5
BP	GO:0071482	cellular response to light stimulus	5/49	123/18903	1.63011e-05	0.000114947	4.08007e-05	MMP9/PTGS2/SIRT1/MMP3/MMP1	5
BP	GO:0061098	positive regulation of protein tyrosine kinase activity	4/49	59/18903	1.63283e-05	0.000114947	4.08007e-05	EGFR/SRC/CCL5/ACE	4
BP	GO:1905517	macrophage migration	4/49	60/18903	1.74613e-05	0.000122636	4.35302e-05	MAPK3/MAPK1/CCL5/LGALS3	4
BP	GO:0014856	skeletal muscle cell proliferation	3/49	20/18903	1.80899e-05	0.000126756	4.49923e-05	SRC/JAK2/HGF	3
BP	GO:0002683	negative regulation of immune system process	8/49	449/18903	1.82697e-05	0.000127422	4.5229e-05	TNF/AKT1/SRC/CASP3/MAPK14/SYK/HMOX1/LGALS3	8
BP	GO:0048568	embryonic organ development	8/49	449/18903	1.82697e-05	0.000127422	4.5229e-05	TNF/AKT1/EGFR/MAPK3/KDR/MAPK1/KIT/CASP8	8
BP	GO:0046456	icosanoid biosynthetic process	4/49	61/18903	1.86512e-05	0.000129484	4.59607e-05	PTGS2/SIRT1/SYK/CASP1	4
BP	GO:0070918	small regulatory ncRNA processing	4/49	61/18903	1.86512e-05	0.000129484	4.59607e-05	TNF/IL6/EGFR/ESR1	4
BP	GO:0031647	regulation of protein stability	7/49	325/18903	1.92405e-05	0.000133268	4.7304e-05	GAPDH/SRC/CASP3/IGF1/MAPK1/MDM2/SIRT1	7
BP	GO:0030218	erythrocyte differentiation	5/49	128/18903	1.97671e-05	0.000136602	4.84873e-05	CASP3/STAT1/KIT/JAK2/MAPK14	5
BP	GO:0022617	extracellular matrix disassembly	4/49	62/18903	1.98996e-05	0.000136889	4.85892e-05	IL6/MMP9/MMP3/MMP1	4
BP	GO:0045428	regulation of nitric oxide biosynthetic process	4/49	62/18903	1.98996e-05	0.000136889	4.85892e-05	TNF/AKT1/PTGS2/JAK2	4
BP	GO:0003012	muscle system process	8/49	455/18903	2.00971e-05	0.000137933	4.89598e-05	TNF/PTGS2/IGF1/RHOA/PIK3CA/KIT/HMOX1/NOS3	8
BP	GO:0090201	negative regulation of release of cytochrome c from mitochondria	3/49	21/18903	2.10664e-05	0.000144257	5.12045e-05	AKT1/IGF1/HGF	3
BP	GO:0071621	granulocyte chemotaxis	5/49	130/18903	2.1304e-05	0.000145553	5.16645e-05	MAPK3/MAPK1/CCL5/SYK/LGALS3	5
BP	GO:0009895	negative regulation of catabolic process	7/49	332/18903	2.20625e-05	0.000150395	5.33831e-05	TNF/AKT1/EGFR/PIK3CA/HGF/MAPK14/HMOX1	7
BP	GO:0060249	anatomical structure homeostasis	7/49	333/18903	2.24923e-05	0.000152879	5.42648e-05	IL6/SRC/PTGS2/KDR/ITGB1/SYK/NOS3	7
BP	GO:0050918	positive chemotaxis	4/49	64/18903	2.25792e-05	0.000152879	5.42648e-05	KDR/CCL5/HGF/LGALS3	4
BP	GO:0071384	cellular response to corticosteroid stimulus	4/49	64/18903	2.25792e-05	0.000152879	5.42648e-05	JAK2/IGF1R/ACE/NR3C1	4
BP	GO:0034219	carbohydrate transmembrane transport	5/49	132/18903	2.29323e-05	0.000154922	5.49899e-05	TNF/AKT1/IGF1/MAPK14/ACE	5
BP	GO:0050435	amyloid-beta metabolic process	4/49	65/18903	2.40141e-05	0.000161146	5.71991e-05	TNF/CASP3/IGF1/ACE	4
BP	GO:0080164	regulation of nitric oxide metabolic process	4/49	65/18903	2.40141e-05	0.000161146	5.71991e-05	TNF/AKT1/PTGS2/JAK2	4
BP	GO:1905330	regulation of morphogenesis of an epithelium	4/49	65/18903	2.40141e-05	0.000161146	5.71991e-05	TNF/ESR1/HGF/AR	4
BP	GO:1990778	protein localization to cell periphery	7/49	337/18903	2.42809e-05	0.000162304	5.76101e-05	TNF/AKT1/EGFR/HRAS/ITGB1/AR/LGALS3	7
BP	GO:0051767	nitric-oxide synthase biosynthetic process	3/49	22/18903	2.43482e-05	0.000162304	5.76101e-05	KDR/STAT1/JAK2	3
BP	GO:0051769	regulation of nitric-oxide synthase biosynthetic process	3/49	22/18903	2.43482e-05	0.000162304	5.76101e-05	KDR/STAT1/JAK2	3
BP	GO:0043467	regulation of generation of precursor metabolites and energy	5/49	134/18903	2.46559e-05	0.000163991	5.82093e-05	TNF/AKT1/IGF1/RHOA/PIK3CA	5
BP	GO:0010001	glial cell differentiation	6/49	227/18903	2.55002e-05	0.000168851	5.99341e-05	TNF/IL6/AKT1/MAPK3/MAPK1/RHOA	6
BP	GO:0035270	endocrine system development	5/49	135/18903	2.55546e-05	0.000168851	5.99341e-05	IL6/AKT1/MAPK3/MAPK1/NR3C1	5
BP	GO:1900180	regulation of protein localization to nucleus	5/49	135/18903	2.55546e-05	0.000168851	5.99341e-05	AKT1/SRC/PTGS2/JAK2/MAPK14	5
BP	GO:0061041	regulation of wound healing	5/49	137/18903	2.74283e-05	0.000180835	6.41878e-05	TNF/HRAS/ITGB1/NOS3/PLAU	5
BP	GO:0060965	negative regulation of miRNA-mediated gene silencing	3/49	23/18903	2.79494e-05	0.000183468	6.51224e-05	TNF/IL6/ESR1	3
BP	GO:0090335	regulation of brown fat cell differentiation	3/49	23/18903	2.79494e-05	0.000183468	6.51224e-05	PTGS2/SIRT1/MAPK14	3
BP	GO:0031669	cellular response to nutrient levels	6/49	231/18903	2.81301e-05	0.000184252	6.54008e-05	MAPK3/MAPK1/MAPK8/SIRT1/IGF1R/HMOX1	6
BP	GO:0051051	negative regulation of transport	8/49	479/18903	2.90243e-05	0.000189697	6.73336e-05	TNF/AKT1/MMP9/PTGS2/HMOX1/ACE/NOS3/LGALS3	8
BP	GO:0050852	T cell receptor signaling pathway	5/49	139/18903	2.94071e-05	0.000191782	6.80738e-05	MAPK1/PIK3CA/HRAS/LCK/LGALS3	5
BP	GO:0060348	bone development	6/49	233/18903	2.95246e-05	0.000192133	6.81981e-05	SRC/IGF1/KDR/RHOA/KIT/MAPK14	6
BP	GO:0001889	liver development	5/49	141/18903	3.1495e-05	0.000204074	7.24368e-05	TNF/IL6/PIK3CA/HGF/HMOX1	5
BP	GO:0070555	response to interleukin-1	5/49	141/18903	3.1495e-05	0.000204074	7.24368e-05	IL6/SRC/MAPK3/CCL5/SELE	5
BP	GO:0060149	negative regulation of post-transcriptional gene silencing	3/49	24/18903	3.1884e-05	0.00020527	7.28613e-05	TNF/IL6/ESR1	3
BP	GO:0060967	negative regulation of gene silencing by RNA	3/49	24/18903	3.1884e-05	0.00020527	7.28613e-05	TNF/IL6/ESR1	3
BP	GO:1900369	negative regulation of post-transcriptional gene silencing by RNA	3/49	24/18903	3.1884e-05	0.00020527	7.28613e-05	TNF/IL6/ESR1	3
BP	GO:0032722	positive regulation of chemokine production	4/49	70/18903	3.22137e-05	0.000206951	7.34577e-05	TNF/IL6/SYK/HMOX1	4
BP	GO:0010212	response to ionizing radiation	5/49	143/18903	3.36963e-05	0.000216015	7.66752e-05	CASP3/HRAS/MDM2/SIRT1/MAPK14	5
BP	GO:0002548	monocyte chemotaxis	4/49	71/18903	3.4072e-05	0.00021796	7.73654e-05	IL6/CCL5/FLT1/LGALS3	4
BP	GO:0050921	positive regulation of chemotaxis	5/49	144/18903	3.48408e-05	0.000221935	7.87766e-05	IL6/MAPK3/KDR/MAPK1/CCL5	5
BP	GO:0061008	hepaticobiliary system development	5/49	144/18903	3.48408e-05	0.000221935	7.87766e-05	TNF/IL6/PIK3CA/HGF/HMOX1	5
BP	GO:0033143	regulation of intracellular steroid hormone receptor signaling pathway	4/49	72/18903	3.60077e-05	0.000228884	8.12432e-05	SRC/RHOA/SIRT1/AR	4
BP	GO:2000209	regulation of anoikis	3/49	25/18903	3.61658e-05	0.000229405	8.14281e-05	SRC/PIK3CA/ITGB1	3
BP	GO:0050671	positive regulation of lymphocyte proliferation	5/49	146/18903	3.72202e-05	0.000235597	8.3626e-05	IL6/IGF1/JAK2/CCL5/SYK	5
BP	GO:0071677	positive regulation of mononuclear cell migration	4/49	73/18903	3.80227e-05	0.000240173	8.52501e-05	TNF/RHOA/CCL5/LGALS3	4
BP	GO:0045444	fat cell differentiation	6/49	244/18903	3.82238e-05	0.000240938	8.55216e-05	TNF/IL6/AKT1/PTGS2/SIRT1/MAPK14	6
BP	GO:0035296	regulation of tube diameter	5/49	147/18903	3.84561e-05	0.000241392	8.56829e-05	TNF/PTGS2/RHOA/ACE/NOS3	5
BP	GO:0097746	blood vessel diameter maintenance	5/49	147/18903	3.84561e-05	0.000241392	8.56829e-05	TNF/PTGS2/RHOA/ACE/NOS3	5
BP	GO:0035150	regulation of tube size	5/49	148/18903	3.97236e-05	0.00024883	8.8323e-05	TNF/PTGS2/RHOA/ACE/NOS3	5
BP	GO:0001649	osteoblast differentiation	6/49	246/18903	4.00063e-05	0.000250081	8.8767e-05	TNF/IL6/AKT1/IGF1/HGF/MAPK14	6
BP	GO:0060333	interferon-gamma-mediated signaling pathway	3/49	26/18903	4.08086e-05	0.000254042	9.01729e-05	STAT1/JAK2/JAK1	3
BP	GO:1905523	positive regulation of macrophage migration	3/49	26/18903	4.08086e-05	0.000254042	9.01729e-05	MAPK3/MAPK1/CCL5	3
BP	GO:0032946	positive regulation of mononuclear cell proliferation	5/49	149/18903	4.10233e-05	0.000254328	9.02744e-05	IL6/IGF1/JAK2/CCL5/SYK	5
BP	GO:2000377	regulation of reactive oxygen species metabolic process	5/49	149/18903	4.10233e-05	0.000254328	9.02744e-05	TNF/RHOA/MAPK14/SYK/MMP3	5
BP	GO:0042593	glucose homeostasis	6/49	248/18903	4.1855e-05	0.000258951	9.19155e-05	IL6/AKT1/PIK3CA/SIRT1/IGF1R/ACE	6
BP	GO:0016239	positive regulation of macroautophagy	4/49	75/18903	4.22988e-05	0.000259565	9.21333e-05	MAPK3/KDR/SIRT1/HMOX1	4
BP	GO:0032890	regulation of organic acid transport	4/49	75/18903	4.22988e-05	0.000259565	9.21333e-05	TNF/AKT1/ITGB1/SYK	4
BP	GO:0050810	regulation of steroid biosynthetic process	4/49	75/18903	4.22988e-05	0.000259565	9.21333e-05	TNF/SIRT1/IGF1R/NR3C1	4
BP	GO:0071479	cellular response to ionizing radiation	4/49	75/18903	4.22988e-05	0.000259565	9.21333e-05	HRAS/MDM2/SIRT1/MAPK14	4
BP	GO:0033500	carbohydrate homeostasis	6/49	249/18903	4.28048e-05	0.000262136	9.30459e-05	IL6/AKT1/PIK3CA/SIRT1/IGF1R/ACE	6
BP	GO:0071456	cellular response to hypoxia	5/49	151/18903	4.37214e-05	0.000266433	9.45712e-05	SRC/PTGS2/MDM2/SIRT1/HMOX1	5
BP	GO:0016485	protein processing	6/49	250/18903	4.37718e-05	0.000266433	9.45712e-05	SRC/CASP3/CASP1/CASP8/ACE/PLAU	6
BP	GO:0060047	heart contraction	6/49	250/18903	4.37718e-05	0.000266433	9.45712e-05	TNF/PIK3CA/JAK2/MDM2/ACE/NOS3	6
BP	GO:0048762	mesenchymal cell differentiation	6/49	252/18903	4.57583e-05	0.000277256	9.8413e-05	IL6/MAPK3/IGF1/STAT1/MAPK1/HGF	6
BP	GO:0050851	antigen receptor-mediated signaling pathway	6/49	252/18903	4.57583e-05	0.000277256	9.8413e-05	MAPK1/PIK3CA/HRAS/SYK/LCK/LGALS3	6
BP	GO:0071549	cellular response to dexamethasone stimulus	3/49	27/18903	4.5826e-05	0.000277256	9.8413e-05	JAK2/IGF1R/NR3C1	3
BP	GO:0097305	response to alcohol	6/49	253/18903	4.67784e-05	0.000281592	9.9952e-05	TNF/AKT1/RHOA/IGF1R/CASP8/ACE	6
BP	GO:0006919	activation of cysteine-type endopeptidase activity involved in apoptotic process	4/49	77/18903	4.69165e-05	0.000281592	9.9952e-05	TNF/JAK2/CASP8/LCK	4
BP	GO:0031279	regulation of cyclase activity	4/49	77/18903	4.69165e-05	0.000281592	9.9952e-05	MAPK3/MAPK8/MAPK14/NOS3	4
BP	GO:1903036	positive regulation of response to wounding	4/49	77/18903	4.69165e-05	0.000281592	9.9952e-05	HRAS/ITGB1/IGF1R/PLAU	4
BP	GO:0045913	positive regulation of carbohydrate metabolic process	4/49	78/18903	4.93585e-05	0.000295074	0.000104737	AKT1/SRC/IGF1/SIRT1	4
BP	GO:0090049	regulation of cell migration involved in sprouting angiogenesis	4/49	78/18903	4.93585e-05	0.000295074	0.000104737	PTGS2/KDR/RHOA/HMOX1	4
BP	GO:0010675	regulation of cellular carbohydrate metabolic process	5/49	155/18903	4.95288e-05	0.000295505	0.000104891	AKT1/SRC/IGF1/SIRT1/NR3C1	5
BP	GO:0008643	carbohydrate transport	5/49	156/18903	5.10697e-05	0.000302773	0.00010747	TNF/AKT1/IGF1/MAPK14/ACE	5
BP	GO:0002675	positive regulation of acute inflammatory response	3/49	28/18903	5.12316e-05	0.000302773	0.00010747	TNF/IL6/PTGS2	3
BP	GO:0010758	regulation of macrophage chemotaxis	3/49	28/18903	5.12316e-05	0.000302773	0.00010747	MAPK3/MAPK1/CCL5	3
BP	GO:1903649	regulation of cytoplasmic transport	3/49	28/18903	5.12316e-05	0.000302773	0.00010747	SRC/MAPK3/MAPK1	3
BP	GO:0002697	regulation of immune effector process	7/49	379/18903	5.12494e-05	0.000302773	0.00010747	TNF/IL6/KIT/SIRT1/SYK/HMOX1/LGALS3	7
BP	GO:0002437	inflammatory response to antigenic stimulus	4/49	79/18903	5.18922e-05	0.000305374	0.000108393	TNF/SRC/MAPK14/SYK	4
BP	GO:0002720	positive regulation of cytokine production involved in immune response	4/49	79/18903	5.18922e-05	0.000305374	0.000108393	IL6/KIT/SIRT1/SYK	4
BP	GO:0090316	positive regulation of intracellular protein transport	5/49	157/18903	5.26475e-05	0.000309214	0.000109756	PTGS2/HRAS/JAK2/MAPK8/MAPK14	5
BP	GO:0097530	granulocyte migration	5/49	158/18903	5.42627e-05	0.000318081	0.000112904	MAPK3/MAPK1/CCL5/SYK/LGALS3	5
BP	GO:0002699	positive regulation of immune effector process	6/49	261/18903	5.56132e-05	0.000325364	0.000115489	TNF/IL6/KIT/SIRT1/SYK/HMOX1	6
BP	GO:0035051	cardiocyte differentiation	5/49	159/18903	5.5916e-05	0.000326502	0.000115893	EGFR/MAPK3/IGF1/MAPK1/ITGB1	5
BP	GO:0031668	cellular response to extracellular stimulus	6/49	262/18903	5.68055e-05	0.000331054	0.000117509	MAPK3/MAPK1/MAPK8/SIRT1/IGF1R/HMOX1	6
BP	GO:0097066	response to thyroid hormone	3/49	29/18903	5.70388e-05	0.000331133	0.000117537	KIT/ACE/CTSB	3
BP	GO:0097421	liver regeneration	3/49	29/18903	5.70388e-05	0.000331133	0.000117537	TNF/IL6/HMOX1	3
BP	GO:0014855	striated muscle cell proliferation	4/49	81/18903	5.72429e-05	0.000331679	0.00011773	SRC/JAK2/HGF/MAPK14	4
BP	GO:0051147	regulation of muscle cell differentiation	5/49	160/18903	5.76079e-05	0.000333153	0.000118254	IGF1/KIT/MDM2/SIRT1/MAPK14	5
BP	GO:0048708	astrocyte differentiation	4/49	82/18903	6.00641e-05	0.000346692	0.000123059	TNF/IL6/MAPK3/MAPK1	4
BP	GO:0090330	regulation of platelet aggregation	3/49	30/18903	6.3261e-05	0.000364446	0.000129361	IL6/JAK2/SYK	3
BP	GO:0051924	regulation of calcium ion transport	6/49	268/18903	6.43969e-05	0.000370282	0.000131433	PTGS2/RHOA/CCL5/ACE/NOS3/LGALS3	6
BP	GO:0097194	execution phase of apoptosis	4/49	84/18903	6.60092e-05	0.00037883	0.000134467	IL6/AKT1/CASP3/CASP8	4
BP	GO:0006606	protein import into nucleus	5/49	165/18903	6.66701e-05	0.000381896	0.000135555	AKT1/PTGS2/JAK2/MAPK14/SYK	5
BP	GO:0003018	vascular process in circulatory system	6/49	270/18903	6.71003e-05	0.00038363	0.000136171	TNF/SRC/PTGS2/RHOA/ACE/NOS3	6
BP	GO:0002253	activation of immune response	7/49	397/18903	6.86366e-05	0.000391671	0.000139025	SRC/MAPK1/PIK3CA/HRAS/SYK/LCK/LGALS3	7
BP	GO:0045987	positive regulation of smooth muscle contraction	3/49	31/18903	6.99114e-05	0.00039744	0.000141072	PTGS2/RHOA/KIT	3
BP	GO:1902042	negative regulation of extrinsic apoptotic signaling pathway via death domain receptors	3/49	31/18903	6.99114e-05	0.00039744	0.000141072	HGF/HMOX1/NOS3	3
BP	GO:0001959	regulation of cytokine-mediated signaling pathway	5/49	167/18903	7.05881e-05	0.000399778	0.000141902	IL6/CCL5/SYK/CASP1/CASP8	5
BP	GO:0043271	negative regulation of ion transport	5/49	167/18903	7.05881e-05	0.000399778	0.000141902	TNF/MMP9/PTGS2/ACE/NOS3	5
BP	GO:0006970	response to osmotic stress	4/49	86/18903	7.23722e-05	0.000409113	0.000145216	TNF/CASP3/PTGS2/CASP1	4
BP	GO:0051170	import into nucleus	5/49	169/18903	7.46814e-05	0.000421377	0.000149569	AKT1/PTGS2/JAK2/MAPK14/SYK	5
BP	GO:0001892	embryonic placenta development	4/49	87/18903	7.57159e-05	0.000424827	0.000150794	AKT1/EGFR/MAPK1/CASP8	4
BP	GO:0010507	negative regulation of autophagy	4/49	87/18903	7.57159e-05	0.000424827	0.000150794	AKT1/PIK3CA/HGF/HMOX1	4
BP	GO:0048145	regulation of fibroblast proliferation	4/49	87/18903	7.57159e-05	0.000424827	0.000150794	EGFR/IGF1/ESR1/HRAS	4
BP	GO:0034250	positive regulation of cellular amide metabolic process	5/49	170/18903	7.67955e-05	0.000427275	0.000151663	TNF/IL6/CASP3/RHOA/CCL5	5
BP	GO:0002862	negative regulation of inflammatory response to antigenic stimulus	3/49	32/18903	7.70031e-05	0.000427275	0.000151663	SRC/MAPK14/SYK	3
BP	GO:0007435	salivary gland morphogenesis	3/49	32/18903	7.70031e-05	0.000427275	0.000151663	TNF/EGFR/HGF	3
BP	GO:0043552	positive regulation of phosphatidylinositol 3-kinase activity	3/49	32/18903	7.70031e-05	0.000427275	0.000151663	SRC/KIT/FLT1	3
BP	GO:1901889	negative regulation of cell junction assembly	3/49	32/18903	7.70031e-05	0.000427275	0.000151663	TNF/SRC/ACE	3
BP	GO:1990776	response to angiotensin	3/49	32/18903	7.70031e-05	0.000427275	0.000151663	SRC/PTGS2/IGF1R	3
BP	GO:0045786	negative regulation of cell cycle	7/49	405/18903	7.77799e-05	0.000430792	0.000152911	TNF/CASP3/PTGS2/MDM2/SIRT1/MAPK14/CDK2	7
BP	GO:0033627	cell adhesion mediated by integrin	4/49	88/18903	7.91708e-05	0.000436889	0.000155075	ITGB1/CCL5/SYK/PLAU	4
BP	GO:0046889	positive regulation of lipid biosynthetic process	4/49	88/18903	7.91708e-05	0.000436889	0.000155075	TNF/AKT1/PTGS2/IGF1R	4
BP	GO:0007254	JNK cascade	5/49	172/18903	8.1162e-05	0.000447059	0.000158685	TNF/EGFR/HRAS/MAPK8/IGF1R	5
BP	GO:0038094	Fc-gamma receptor signaling pathway	3/49	33/18903	8.45492e-05	0.000463176	0.000164406	SRC/SYK/LCK	3
BP	GO:0045907	positive regulation of vasoconstriction	3/49	33/18903	8.45492e-05	0.000463176	0.000164406	PTGS2/RHOA/ACE	3
BP	GO:0050901	leukocyte tethering or rolling	3/49	33/18903	8.45492e-05	0.000463176	0.000164406	TNF/ITGB1/SELE	3
BP	GO:0045165	cell fate commitment	6/49	282/18903	8.52894e-05	0.000466383	0.000165544	IL6/CASP3/KDR/RHOA/ITGB1/AR	6
BP	GO:0009267	cellular response to starvation	5/49	175/18903	8.80676e-05	0.000479833	0.000170318	MAPK3/MAPK1/MAPK8/SIRT1/IGF1R	5
BP	GO:0010469	regulation of signaling receptor activity	5/49	175/18903	8.80676e-05	0.000479833	0.000170318	TNF/SRC/JAK2/ITGB1/PLAU	5
BP	GO:0072659	protein localization to plasma membrane	6/49	285/18903	9.04004e-05	0.000491654	0.000174514	TNF/AKT1/EGFR/ITGB1/AR/LGALS3	6
BP	GO:0007431	salivary gland development	3/49	34/18903	9.25625e-05	0.000499804	0.000177407	TNF/EGFR/HGF	3
BP	GO:0051450	myoblast proliferation	3/49	34/18903	9.25625e-05	0.000499804	0.000177407	SRC/IGF1/HGF	3
BP	GO:0055094	response to lipoprotein particle	3/49	34/18903	9.25625e-05	0.000499804	0.000177407	AKT1/ITGB1/SYK	3
BP	GO:0061081	positive regulation of myeloid leukocyte cytokine production involved in immune response	3/49	34/18903	9.25625e-05	0.000499804	0.000177407	KIT/SIRT1/SYK	3
BP	GO:0097581	lamellipodium organization	4/49	92/18903	9.41469e-05	0.00050745	0.000180121	SRC/PIK3CA/KIT/ITGB1	4
BP	GO:0001659	temperature homeostasis	5/49	178/18903	9.54172e-05	0.000513379	0.000182225	TNF/PTGS2/JAK2/IGF1R/SYK	5
BP	GO:0060759	regulation of response to cytokine stimulus	5/49	179/18903	9.7969e-05	0.000526169	0.000186765	IL6/CCL5/SYK/CASP1/CASP8	5
BP	GO:0070301	cellular response to hydrogen peroxide	4/49	93/18903	9.81914e-05	0.000526425	0.000186856	IL6/SRC/HGF/SIRT1	4
BP	GO:0035265	organ growth	5/49	180/18903	0.000100573	0.000536059	0.000190276	AKT1/IGF1/ESR1/MAPK14/AR	5
BP	GO:0001893	maternal placenta development	3/49	35/18903	0.000101056	0.000536059	0.000190276	AKT1/PTGS2/CTSB	3
BP	GO:0002446	neutrophil mediated immunity	3/49	35/18903	0.000101056	0.000536059	0.000190276	IL6/SYK/ACE	3
BP	GO:0016242	negative regulation of macroautophagy	3/49	35/18903	0.000101056	0.000536059	0.000190276	AKT1/PIK3CA/HMOX1	3
BP	GO:0035633	maintenance of blood-brain barrier	3/49	35/18903	0.000101056	0.000536059	0.000190276	IL6/PTGS2/ITGB1	3
BP	GO:0090050	positive regulation of cell migration involved in sprouting angiogenesis	3/49	35/18903	0.000101056	0.000536059	0.000190276	PTGS2/KDR/HMOX1	3
BP	GO:0090218	positive regulation of lipid kinase activity	3/49	36/18903	0.000110042	0.000582701	0.000206831	SRC/KIT/FLT1	3
BP	GO:0032091	negative regulation of protein binding	4/49	96/18903	0.000111083	0.000586154	0.000208057	AKT1/MAPK3/MAPK8/ACE	4
BP	GO:0061097	regulation of protein tyrosine kinase activity	4/49	96/18903	0.000111083	0.000586154	0.000208057	EGFR/SRC/CCL5/ACE	4
BP	GO:0050728	negative regulation of inflammatory response	5/49	184/18903	0.000111526	0.000587461	0.000208521	SRC/IGF1/HGF/MAPK14/SYK	5
BP	GO:1905952	regulation of lipid localization	5/49	185/18903	0.000114402	0.000601558	0.000213525	TNF/IL6/AKT1/SIRT1/SYK	5
BP	GO:0002690	positive regulation of leukocyte chemotaxis	4/49	97/18903	0.000115641	0.000605959	0.000215087	IL6/MAPK3/MAPK1/CCL5	4
BP	GO:0008593	regulation of Notch signaling pathway	4/49	97/18903	0.000115641	0.000605959	0.000215087	AKT1/SRC/KIT/NOS3	4
BP	GO:0006109	regulation of carbohydrate metabolic process	5/49	186/18903	0.000117335	0.000613766	0.000217858	AKT1/SRC/IGF1/SIRT1/NR3C1	5
BP	GO:0046326	positive regulation of glucose import	3/49	37/18903	0.000119534	0.000620957	0.000220411	AKT1/IGF1/MAPK14	3
BP	GO:0051385	response to mineralocorticoid	3/49	37/18903	0.000119534	0.000620957	0.000220411	SRC/IGF1R/ACE	3
BP	GO:0060416	response to growth hormone	3/49	37/18903	0.000119534	0.000620957	0.000220411	AKT1/JAK2/JAK1	3
BP	GO:0071402	cellular response to lipoprotein particle stimulus	3/49	37/18903	0.000119534	0.000620957	0.000220411	AKT1/ITGB1/SYK	3
BP	GO:0032642	regulation of chemokine production	4/49	98/18903	0.000120333	0.000624034	0.000221503	TNF/IL6/SYK/HMOX1	4
BP	GO:0032602	chemokine production	4/49	99/18903	0.000125162	0.00064796	0.000229995	TNF/IL6/SYK/HMOX1	4
BP	GO:0050777	negative regulation of immune response	5/49	190/18903	0.000129647	0.000670029	0.000237829	SRC/MAPK14/SYK/HMOX1/LGALS3	5
BP	GO:0002532	production of molecular mediator involved in inflammatory response	4/49	100/18903	0.000130129	0.000671048	0.000238191	TNF/IL6/MAPK14/SYK	4
BP	GO:0006816	calcium ion transport	7/49	440/18903	0.00013029	0.000671048	0.000238191	PTGS2/RHOA/CCL5/LCK/ACE/NOS3/LGALS3	7
BP	GO:0007162	negative regulation of cell adhesion	6/49	308/18903	0.000138235	0.000710756	0.000252285	AKT1/SRC/CASP3/RHOA/JAK2/LGALS3	6
BP	GO:0001990	regulation of systemic arterial blood pressure by hormone	3/49	39/18903	0.000140083	0.000719029	0.000255222	RHOA/ACE/NOS3	3
BP	GO:0009749	response to glucose	5/49	194/18903	0.000142928	0.000732384	0.000259962	CASP3/RHOA/PIK3CA/IGF1R/ACE	5
BP	GO:0042063	gliogenesis	6/49	310/18903	0.000143194	0.000732504	0.000260004	TNF/IL6/AKT1/MAPK3/MAPK1/RHOA	6
BP	GO:0019233	sensory perception of pain	4/49	103/18903	0.00014589	0.00074126	0.000263113	TNF/MAPK3/PTGS2/ACE	4
BP	GO:0043255	regulation of carbohydrate biosynthetic process	4/49	103/18903	0.00014589	0.00074126	0.000263113	AKT1/IGF1/SIRT1/NR3C1	4
BP	GO:0045639	positive regulation of myeloid cell differentiation	4/49	103/18903	0.00014589	0.00074126	0.000263113	TNF/STAT1/MAPK14/CASP8	4
BP	GO:0048144	fibroblast proliferation	4/49	103/18903	0.00014589	0.00074126	0.000263113	EGFR/IGF1/ESR1/HRAS	4
BP	GO:0042307	positive regulation of protein import into nucleus	3/49	40/18903	0.000151165	0.000765481	0.00027171	PTGS2/JAK2/MAPK14	3
BP	GO:0071392	cellular response to estradiol stimulus	3/49	40/18903	0.000151165	0.000765481	0.00027171	EGFR/ESR1/IGF1R	3
BP	GO:0032388	positive regulation of intracellular transport	5/49	199/18903	0.000160968	0.000813751	0.000288843	PTGS2/HRAS/JAK2/MAPK8/MAPK14	5
BP	GO:0051960	regulation of nervous system development	7/49	456/18903	0.000162415	0.000816181	0.000289706	TNF/IL6/AKT1/KIT/ITGB1/HGF/ACE	7
BP	GO:0032733	positive regulation of interleukin-10 production	3/49	41/18903	0.000162803	0.000816181	0.000289706	IL6/HGF/SYK	3
BP	GO:0042119	neutrophil activation	3/49	41/18903	0.000162803	0.000816181	0.000289706	TNF/CCL5/SYK	3
BP	GO:0045124	regulation of bone resorption	3/49	41/18903	0.000162803	0.000816181	0.000289706	IL6/SRC/SYK	3
BP	GO:0050850	positive regulation of calcium-mediated signaling	3/49	41/18903	0.000162803	0.000816181	0.000289706	TNF/IGF1/SYK	3
BP	GO:0030198	extracellular matrix organization	6/49	318/18903	0.000164462	0.00082313	0.000292172	TNF/IL6/MMP9/ITGB1/MMP3/MMP1	6
BP	GO:0043062	extracellular structure organization	6/49	319/18903	0.000167288	0.000835883	0.000296699	TNF/IL6/MMP9/ITGB1/MMP3/MMP1	6
BP	GO:0045229	external encapsulating structure organization	6/49	321/18903	0.000173054	0.000863264	0.000306418	TNF/IL6/MMP9/ITGB1/MMP3/MMP1	6
BP	GO:0045022	early endosome to late endosome transport	3/49	42/18903	0.000175007	0.000870125	0.000308854	SRC/MAPK3/MAPK1	3
BP	GO:0050999	regulation of nitric-oxide synthase activity	3/49	42/18903	0.000175007	0.000870125	0.000308854	TNF/AKT1/EGFR	3
BP	GO:0008202	steroid metabolic process	6/49	323/18903	0.000178977	0.000888397	0.000315339	TNF/ESR1/KIT/SIRT1/IGF1R/NR3C1	6
BP	GO:1901888	regulation of cell junction assembly	5/49	204/18903	0.000180701	0.000895481	0.000317854	TNF/SRC/KDR/RHOA/ACE	5
BP	GO:0042116	macrophage activation	4/49	109/18903	0.000181492	0.000897925	0.000318721	TNF/IL6/JAK2/SYK	4
BP	GO:0033574	response to testosterone	3/49	43/18903	0.00018779	0.000926042	0.000328701	SIRT1/IGF1R/AR	3
BP	GO:1904037	positive regulation of epithelial cell apoptotic process	3/49	43/18903	0.00018779	0.000926042	0.000328701	IL6/JAK2/HMOX1	3
BP	GO:2000241	regulation of reproductive process	5/49	206/18903	0.000189092	0.000930939	0.00033044	SRC/IGF1/ESR1/KIT/AR	5
BP	GO:0048167	regulation of synaptic plasticity	5/49	207/18903	0.000193398	0.000950583	0.000337412	PTGS2/MAPK1/KIT/HRAS/ACE	5
BP	GO:0019722	calcium-mediated signaling	5/49	208/18903	0.000197778	0.000970528	0.000344492	TNF/IGF1/KDR/SYK/SELE	5
BP	GO:0010828	positive regulation of glucose transmembrane transport	3/49	44/18903	0.000201164	0.000982234	0.000348647	AKT1/IGF1/MAPK14	3
BP	GO:0014911	positive regulation of smooth muscle cell migration	3/49	44/18903	0.000201164	0.000982234	0.000348647	SRC/IGF1/CCL5	3
BP	GO:1905521	regulation of macrophage migration	3/49	44/18903	0.000201164	0.000982234	0.000348647	MAPK3/MAPK1/CCL5	3
BP	GO:0045445	myoblast differentiation	4/49	112/18903	0.000201467	0.000982234	0.000348647	TNF/IGF1/ITGB1/MAPK14	4
BP	GO:0002440	production of molecular mediator of immune response	6/49	333/18903	0.000211045	0.00102721	0.00036461	TNF/IL6/KIT/SIRT1/SYK/HMOX1	6
BP	GO:0042594	response to starvation	5/49	211/18903	0.000211374	0.00102721	0.00036461	MAPK3/MAPK1/MAPK8/SIRT1/IGF1R	5
BP	GO:0008631	intrinsic apoptotic signaling pathway in response to oxidative stress	3/49	45/18903	0.000215141	0.00104048	0.000369322	AKT1/JAK2/SIRT1	3
BP	GO:0098927	vesicle-mediated transport between endosomal compartments	3/49	45/18903	0.000215141	0.00104048	0.000369322	SRC/MAPK3/MAPK1	3
BP	GO:1904646	cellular response to amyloid-beta	3/49	45/18903	0.000215141	0.00104048	0.000369322	TNF/IGF1/IGF1R	3
BP	GO:0051604	protein maturation	6/49	336/18903	0.000221501	0.00106953	0.000379631	SRC/CASP3/CASP1/CASP8/ACE/PLAU	6
BP	GO:0001938	positive regulation of endothelial cell proliferation	4/49	115/18903	0.000222982	0.00107495	0.000381557	AKT1/KDR/SIRT1/HMOX1	4
BP	GO:0035272	exocrine system development	3/49	46/18903	0.000229732	0.00110572	0.00039248	TNF/EGFR/HGF	3
BP	GO:0010876	lipid localization	7/49	483/18903	0.000231031	0.00110844	0.000393443	TNF/IL6/AKT1/PTGS2/SIRT1/SYK/ACE	7
BP	GO:0022411	cellular component disassembly	7/49	483/18903	0.000231031	0.00110844	0.000393443	TNF/IL6/MMP9/PIK3CA/IGF1R/MMP3/MMP1	7
BP	GO:0000079	regulation of cyclin-dependent protein serine/threonine kinase activity	4/49	117/18903	0.000238214	0.00114108	0.00040503	AKT1/EGFR/SRC/CASP3	4
BP	GO:0001774	microglial cell activation	3/49	47/18903	0.000244949	0.00116043	0.000411897	TNF/IL6/JAK2	3
BP	GO:0030521	androgen receptor signaling pathway	3/49	47/18903	0.000244949	0.00116043	0.000411897	RHOA/SIRT1/AR	3
BP	GO:0036230	granulocyte activation	3/49	47/18903	0.000244949	0.00116043	0.000411897	TNF/CCL5/SYK	3
BP	GO:0048286	lung alveolus development	3/49	47/18903	0.000244949	0.00116043	0.000411897	KDR/ACE/PGR	3
BP	GO:0051972	regulation of telomerase activity	3/49	47/18903	0.000244949	0.00116043	0.000411897	SRC/MAPK3/MAPK1	3
BP	GO:0060711	labyrinthine layer development	3/49	47/18903	0.000244949	0.00116043	0.000411897	AKT1/MAPK1/CASP8	3
BP	GO:0071470	cellular response to osmotic stress	3/49	47/18903	0.000244949	0.00116043	0.000411897	CASP3/PTGS2/CASP1	3
BP	GO:0015718	monocarboxylic acid transport	4/49	119/18903	0.000254182	0.00120228	0.000426752	TNF/PTGS2/SYK/ACE	4
BP	GO:0001974	blood vessel remodeling	3/49	48/18903	0.000260804	0.00121641	0.000431769	MDM2/ACE/NOS3	3
BP	GO:0002673	regulation of acute inflammatory response	3/49	48/18903	0.000260804	0.00121641	0.000431769	TNF/IL6/PTGS2	3
BP	GO:0006953	acute-phase response	3/49	48/18903	0.000260804	0.00121641	0.000431769	TNF/IL6/PTGS2	3
BP	GO:0031641	regulation of myelination	3/49	48/18903	0.000260804	0.00121641	0.000431769	TNF/AKT1/HGF	3
BP	GO:0031648	protein destabilization	3/49	48/18903	0.000260804	0.00121641	0.000431769	SRC/MDM2/SIRT1	3
BP	GO:0032309	icosanoid secretion	3/49	48/18903	0.000260804	0.00121641	0.000431769	PTGS2/SYK/ACE	3
BP	GO:0045747	positive regulation of Notch signaling pathway	3/49	48/18903	0.000260804	0.00121641	0.000431769	SRC/KIT/NOS3	3
BP	GO:0046850	regulation of bone remodeling	3/49	48/18903	0.000260804	0.00121641	0.000431769	IL6/SRC/SYK	3
BP	GO:1902003	regulation of amyloid-beta formation	3/49	48/18903	0.000260804	0.00121641	0.000431769	TNF/CASP3/IGF1	3
BP	GO:0002821	positive regulation of adaptive immune response	4/49	120/18903	0.000262448	0.0012203	0.00043315	TNF/IL6/JAK2/SIRT1	4
BP	GO:1904029	regulation of cyclin-dependent protein kinase activity	4/49	120/18903	0.000262448	0.0012203	0.00043315	AKT1/EGFR/SRC/CASP3	4
BP	GO:0010810	regulation of cell-substrate adhesion	5/49	222/18903	0.000267415	0.00124148	0.000440668	SRC/KDR/RHOA/JAK2/PLAU	5
BP	GO:0042113	B cell activation	6/49	350/18903	0.000275839	0.00127562	0.000452784	IL6/CASP3/KIT/ITGB1/SYK/CASP8	6
BP	GO:0003044	regulation of systemic arterial blood pressure mediated by a chemical signal	3/49	49/18903	0.000277308	0.00127562	0.000452784	RHOA/ACE/NOS3	3
BP	GO:0033628	regulation of cell adhesion mediated by integrin	3/49	49/18903	0.000277308	0.00127562	0.000452784	CCL5/SYK/PLAU	3
BP	GO:0034198	cellular response to amino acid starvation	3/49	49/18903	0.000277308	0.00127562	0.000452784	MAPK3/MAPK1/MAPK8	3
BP	GO:0043457	regulation of cellular respiration	3/49	49/18903	0.000277308	0.00127562	0.000452784	TNF/RHOA/PIK3CA	3
BP	GO:0045933	positive regulation of muscle contraction	3/49	49/18903	0.000277308	0.00127562	0.000452784	PTGS2/RHOA/KIT	3
BP	GO:0031346	positive regulation of cell projection organization	6/49	352/18903	0.000284389	0.0013047	0.000463106	SRC/PIK3CA/KIT/HRAS/HGF/IGF1R	6
BP	GO:0033157	regulation of intracellular protein transport	5/49	225/18903	0.000284495	0.0013047	0.000463106	PTGS2/HRAS/JAK2/MAPK8/MAPK14	5
BP	GO:0097237	cellular response to toxic substance	4/49	123/18903	0.000288407	0.00132015	0.000468591	TNF/PTGS2/MPO/NOS3	4
BP	GO:0007265	Ras protein signal transduction	6/49	353/18903	0.000288742	0.00132015	0.000468591	SRC/IGF1/RHOA/HRAS/ITGB1/CDK2	6
BP	GO:0002676	regulation of chronic inflammatory response	2/49	10/18903	0.000292314	0.00132842	0.000471527	TNF/CCL5	2
BP	GO:0032025	response to cobalt ion	2/49	10/18903	0.000292314	0.00132842	0.000471527	CASP3/CASP8	2
BP	GO:0032070	regulation of deoxyribonuclease activity	2/49	10/18903	0.000292314	0.00132842	0.000471527	AKT1/SIRT1	2
BP	GO:0060397	growth hormone receptor signaling pathway via JAK-STAT	2/49	10/18903	0.000292314	0.00132842	0.000471527	JAK2/JAK1	2
BP	GO:0002066	columnar/cuboidal epithelial cell development	3/49	50/18903	0.000294472	0.0013302	0.000472158	AKT1/SRC/PGR	3
BP	GO:0002269	leukocyte activation involved in inflammatory response	3/49	50/18903	0.000294472	0.0013302	0.000472158	TNF/IL6/JAK2	3
BP	GO:0038084	vascular endothelial growth factor signaling pathway	3/49	50/18903	0.000294472	0.0013302	0.000472158	KDR/PIK3CA/FLT1	3
BP	GO:0045737	positive regulation of cyclin-dependent protein serine/threonine kinase activity	3/49	50/18903	0.000294472	0.0013302	0.000472158	AKT1/EGFR/SRC	3
BP	GO:0001952	regulation of cell-matrix adhesion	4/49	125/18903	0.000306706	0.00138339	0.000491039	SRC/KDR/RHOA/PLAU	4
BP	GO:0030225	macrophage differentiation	3/49	51/18903	0.000312307	0.00139819	0.000496292	MMP9/SIRT1/CASP8	3
BP	GO:0045058	T cell selection	3/49	51/18903	0.000312307	0.00139819	0.000496292	IL6/RHOA/SYK	3
BP	GO:0050873	brown fat cell differentiation	3/49	51/18903	0.000312307	0.00139819	0.000496292	PTGS2/SIRT1/MAPK14	3
BP	GO:0060425	lung morphogenesis	3/49	51/18903	0.000312307	0.00139819	0.000496292	TNF/MAPK3/MAPK1	3
BP	GO:1990928	response to amino acid starvation	3/49	51/18903	0.000312307	0.00139819	0.000496292	MAPK3/MAPK1/MAPK8	3
BP	GO:0050920	regulation of chemotaxis	5/49	230/18903	0.000314791	0.00140722	0.000499497	IL6/MAPK3/KDR/MAPK1/CCL5	5
BP	GO:0006690	icosanoid metabolic process	4/49	126/18903	0.000316162	0.00141125	0.000500928	PTGS2/SIRT1/SYK/CASP1	4
BP	GO:0001655	urogenital system development	6/49	360/18903	0.000320701	0.00142921	0.000507302	MMP9/ESR1/STAT1/RHOA/ACE/AR	6
BP	GO:0050769	positive regulation of neurogenesis	5/49	231/18903	0.000321133	0.00142921	0.000507302	TNF/IL6/KIT/ITGB1/ACE	5
BP	GO:0002831	regulation of response to biotic stimulus	6/49	361/18903	0.000325485	0.00144582	0.000513197	SRC/MAPK3/STAT1/CCL5/SYK/CASP8	6
BP	GO:0002688	regulation of leukocyte chemotaxis	4/49	127/18903	0.000325824	0.00144582	0.000513197	IL6/MAPK3/MAPK1/CCL5	4
BP	GO:0010823	negative regulation of mitochondrion organization	3/49	52/18903	0.000330825	0.00145941	0.000518022	AKT1/IGF1/HGF	3
BP	GO:0043303	mast cell degranulation	3/49	52/18903	0.000330825	0.00145941	0.000518022	KIT/SYK/HMOX1	3
BP	GO:0046622	positive regulation of organ growth	3/49	52/18903	0.000330825	0.00145941	0.000518022	AKT1/IGF1/MAPK14	3
BP	GO:0060612	adipose tissue development	3/49	52/18903	0.000330825	0.00145941	0.000518022	PIK3CA/HRAS/SIRT1	3
BP	GO:0045471	response to ethanol	4/49	128/18903	0.000335697	0.00147874	0.000524882	TNF/RHOA/IGF1R/CASP8	4
BP	GO:2000027	regulation of animal organ morphogenesis	4/49	129/18903	0.000345783	0.00152094	0.000539862	TNF/RHOA/HGF/AR	4
BP	GO:0032210	regulation of telomere maintenance via telomerase	3/49	53/18903	0.000350037	0.00153517	0.000544914	SRC/MAPK3/MAPK1	3
BP	GO:0071622	regulation of granulocyte chemotaxis	3/49	53/18903	0.000350037	0.00153517	0.000544914	MAPK3/MAPK1/CCL5	3
BP	GO:0001660	fever generation	2/49	11/18903	0.000356682	0.00155301	0.000551245	TNF/PTGS2	2
BP	GO:0060020	Bergmann glial cell differentiation	2/49	11/18903	0.000356682	0.00155301	0.000551245	MAPK3/MAPK1	2
BP	GO:0060439	trachea morphogenesis	2/49	11/18903	0.000356682	0.00155301	0.000551245	MAPK3/MAPK1	2
BP	GO:1901731	positive regulation of platelet aggregation	2/49	11/18903	0.000356682	0.00155301	0.000551245	IL6/JAK2	2
BP	GO:1901856	negative regulation of cellular respiration	2/49	11/18903	0.000356682	0.00155301	0.000551245	TNF/RHOA	2
BP	GO:0031589	cell-substrate adhesion	6/49	369/18903	0.000365809	0.00159045	0.000564535	SRC/KDR/RHOA/JAK2/ITGB1/PLAU	6
BP	GO:0007160	cell-matrix adhesion	5/49	238/18903	0.000368286	0.00159239	0.000565223	SRC/KDR/RHOA/ITGB1/PLAU	5
BP	GO:0002279	mast cell activation involved in immune response	3/49	54/18903	0.000369954	0.00159239	0.000565223	KIT/SYK/HMOX1	3
BP	GO:0010883	regulation of lipid storage	3/49	54/18903	0.000369954	0.00159239	0.000565223	TNF/IL6/SIRT1	3
BP	GO:0030520	intracellular estrogen receptor signaling pathway	3/49	54/18903	0.000369954	0.00159239	0.000565223	SRC/ESR1/AR	3
BP	GO:0050819	negative regulation of coagulation	3/49	54/18903	0.000369954	0.00159239	0.000565223	ANXA5/NOS3/PLAU	3
BP	GO:0061900	glial cell activation	3/49	54/18903	0.000369954	0.00159239	0.000565223	TNF/IL6/JAK2	3
BP	GO:1904031	positive regulation of cyclin-dependent protein kinase activity	3/49	54/18903	0.000369954	0.00159239	0.000565223	AKT1/EGFR/SRC	3
BP	GO:0048565	digestive tract development	4/49	132/18903	0.000377342	0.00162187	0.000575688	TNF/EGFR/SRC/KIT	4
BP	GO:0002244	hematopoietic progenitor cell differentiation	4/49	133/18903	0.000388305	0.00165518	0.000587513	KDR/KIT/ACE/FLT1	4
BP	GO:0002702	positive regulation of production of molecular mediator of immune response	4/49	133/18903	0.000388305	0.00165518	0.000587513	IL6/KIT/SIRT1/SYK	4
BP	GO:0035303	regulation of dephosphorylation	4/49	133/18903	0.000388305	0.00165518	0.000587513	TNF/SRC/JAK2/LGALS3	4
BP	GO:0002703	regulation of leukocyte mediated immunity	5/49	241/18903	0.000390026	0.00165518	0.000587513	TNF/IL6/KIT/SYK/HMOX1	5
BP	GO:0042445	hormone metabolic process	5/49	241/18903	0.000390026	0.00165518	0.000587513	ESR1/IGF1R/ACE/CTSB/NR3C1	5
BP	GO:0002448	mast cell mediated immunity	3/49	55/18903	0.000390586	0.00165518	0.000587513	KIT/SYK/HMOX1	3
BP	GO:0071385	cellular response to glucocorticoid stimulus	3/49	55/18903	0.000390586	0.00165518	0.000587513	JAK2/IGF1R/NR3C1	3
BP	GO:1900087	positive regulation of G1/S transition of mitotic cell cycle	3/49	55/18903	0.000390586	0.00165518	0.000587513	AKT1/EGFR/MDM2	3
BP	GO:1902991	regulation of amyloid precursor protein catabolic process	3/49	55/18903	0.000390586	0.00165518	0.000587513	TNF/CASP3/IGF1	3
BP	GO:1903202	negative regulation of oxidative stress-induced cell death	3/49	55/18903	0.000390586	0.00165518	0.000587513	AKT1/HGF/SIRT1	3
BP	GO:2001235	positive regulation of apoptotic signaling pathway	4/49	135/18903	0.000410913	0.0017335	0.000615313	TNF/JAK2/SIRT1/LCK	4
BP	GO:0034205	amyloid-beta formation	3/49	56/18903	0.000411945	0.0017335	0.000615313	TNF/CASP3/IGF1	3
BP	GO:0043551	regulation of phosphatidylinositol 3-kinase activity	3/49	56/18903	0.000411945	0.0017335	0.000615313	SRC/KIT/FLT1	3
BP	GO:0071715	icosanoid transport	3/49	56/18903	0.000411945	0.0017335	0.000615313	PTGS2/SYK/ACE	3
BP	GO:2000630	positive regulation of miRNA metabolic process	3/49	56/18903	0.000411945	0.0017335	0.000615313	TNF/HRAS/NR3C1	3
BP	GO:0031650	regulation of heat generation	2/49	12/18903	0.00042731	0.00178817	0.000634717	TNF/PTGS2	2
BP	GO:0060736	prostate gland growth	2/49	12/18903	0.00042731	0.00178817	0.000634717	ESR1/AR	2
BP	GO:0061517	macrophage proliferation	2/49	12/18903	0.00042731	0.00178817	0.000634717	MAPK3/MAPK1	2
BP	GO:1903800	positive regulation of miRNA maturation	2/49	12/18903	0.00042731	0.00178817	0.000634717	IL6/EGFR	2
BP	GO:0032768	regulation of monooxygenase activity	3/49	57/18903	0.00043404	0.0018088	0.00064204	TNF/AKT1/EGFR	3
BP	GO:0043388	positive regulation of DNA binding	3/49	57/18903	0.00043404	0.0018088	0.00064204	MMP9/IGF1/JAK2	3
BP	GO:0070231	T cell apoptotic process	3/49	57/18903	0.00043404	0.0018088	0.00064204	AKT1/CCL5/LGALS3	3
BP	GO:0031330	negative regulation of cellular catabolic process	5/49	247/18903	0.000436408	0.00181616	0.00064465	AKT1/PIK3CA/HGF/MAPK14/HMOX1	5
BP	GO:0010803	regulation of tumor necrosis factor-mediated signaling pathway	3/49	58/18903	0.000456883	0.00189874	0.000673965	SYK/CASP1/CASP8	3
BP	GO:0000082	G1/S transition of mitotic cell cycle	5/49	250/18903	0.000461105	0.00191102	0.000678321	AKT1/EGFR/ITGB1/MDM2/CDK2	5
BP	GO:0009636	response to toxic substance	5/49	250/18903	0.000461105	0.00191102	0.000678321	TNF/PTGS2/CCL5/MPO/NOS3	5
BP	GO:0042306	regulation of protein import into nucleus	3/49	59/18903	0.000480484	0.00198587	0.000704891	PTGS2/JAK2/MAPK14	3
BP	GO:0043666	regulation of phosphoprotein phosphatase activity	3/49	59/18903	0.000480484	0.00198587	0.000704891	TNF/JAK2/LGALS3	3
BP	GO:0045667	regulation of osteoblast differentiation	4/49	141/18903	0.000484377	0.00199648	0.000708657	TNF/IL6/IGF1/HGF	4
BP	GO:0046328	regulation of JNK cascade	4/49	141/18903	0.000484377	0.00199648	0.000708657	TNF/EGFR/HRAS/IGF1R	4
BP	GO:0007178	transmembrane receptor protein serine/threonine kinase signaling pathway	6/49	390/18903	0.000490488	0.00201891	0.000716617	SRC/MAPK3/KDR/JAK2/SIRT1/MAPK14	6
BP	GO:0038061	NIK/NF-kappaB signaling	4/49	142/18903	0.000497473	0.00204486	0.000725831	TNF/AKT1/EGFR/RHOA	4
BP	GO:0003084	positive regulation of systemic arterial blood pressure	2/49	13/18903	0.000504167	0.00206113	0.000731605	RHOA/ACE	2
BP	GO:0031392	regulation of prostaglandin biosynthetic process	2/49	13/18903	0.000504167	0.00206113	0.000731605	PTGS2/SIRT1	2
BP	GO:0043568	positive regulation of insulin-like growth factor receptor signaling pathway	2/49	13/18903	0.000504167	0.00206113	0.000731605	IGF1/AR	2
BP	GO:0071389	cellular response to mineralocorticoid stimulus	2/49	13/18903	0.000504167	0.00206113	0.000731605	IGF1R/ACE	2
BP	GO:0045599	negative regulation of fat cell differentiation	3/49	60/18903	0.000504854	0.00206115	0.00073161	TNF/IL6/SIRT1	3
BP	GO:0045727	positive regulation of translation	4/49	143/18903	0.000510819	0.00207986	0.000738253	TNF/IL6/RHOA/CCL5	4
BP	GO:0055123	digestive system development	4/49	143/18903	0.000510819	0.00207986	0.000738253	TNF/EGFR/SRC/KIT	4
BP	GO:0090257	regulation of muscle system process	5/49	256/18903	0.000513651	0.00208857	0.000741345	PTGS2/IGF1/RHOA/KIT/NOS3	5
BP	GO:0050708	regulation of protein secretion	5/49	257/18903	0.00052283	0.00212303	0.000753576	TNF/IL6/IGF1/JAK2/CCL5	5
BP	GO:0010508	positive regulation of autophagy	4/49	144/18903	0.000524418	0.00212661	0.000754847	MAPK3/KDR/SIRT1/HMOX1	4
BP	GO:0034113	heterotypic cell-cell adhesion	3/49	61/18903	0.000530003	0.00214349	0.000760837	TNF/ITGB1/LCK	3
BP	GO:1904356	regulation of telomere maintenance via telomere lengthening	3/49	61/18903	0.000530003	0.00214349	0.000760837	SRC/MAPK3/MAPK1	3
BP	GO:0031644	regulation of nervous system process	4/49	145/18903	0.000538273	0.00217402	0.000771675	TNF/SRC/HGF/NOS3	4
BP	GO:0031102	neuron projection regeneration	3/49	62/18903	0.00055594	0.0022334	0.000792751	JAK2/HGF/IGF1R	3
BP	GO:0046824	positive regulation of nucleocytoplasmic transport	3/49	62/18903	0.00055594	0.0022334	0.000792751	PTGS2/JAK2/MAPK14	3
BP	GO:0090303	positive regulation of wound healing	3/49	62/18903	0.00055594	0.0022334	0.000792751	HRAS/ITGB1/PLAU	3
BP	GO:1904036	negative regulation of epithelial cell apoptotic process	3/49	62/18903	0.00055594	0.0022334	0.000792751	KDR/IGF1R/HMOX1	3
BP	GO:0045927	positive regulation of growth	5/49	261/18903	0.000560787	0.00224987	0.000798598	AKT1/EGFR/IGF1/RHOA/MAPK14	5
BP	GO:0008584	male gonad development	4/49	147/18903	0.000566763	0.00227082	0.000806035	ESR1/KIT/ACE/AR	4
BP	GO:0046546	development of primary male sexual characteristics	4/49	148/18903	0.000581403	0.0023161	0.000822107	ESR1/KIT/ACE/AR	4
BP	GO:0010573	vascular endothelial growth factor production	3/49	63/18903	0.000582677	0.0023161	0.000822107	TNF/IL6/PTGS2	3
BP	GO:0032481	positive regulation of type I interferon production	3/49	63/18903	0.000582677	0.0023161	0.000822107	GAPDH/STAT1/SYK	3
BP	GO:0032757	positive regulation of interleukin-8 production	3/49	63/18903	0.000582677	0.0023161	0.000822107	TNF/IL6/SYK	3
BP	GO:0045453	bone resorption	3/49	63/18903	0.000582677	0.0023161	0.000822107	IL6/SRC/SYK	3
BP	GO:0070542	response to fatty acid	3/49	63/18903	0.000582677	0.0023161	0.000822107	SRC/PTGS2/PIK3CA	3
BP	GO:0031958	corticosteroid receptor signaling pathway	2/49	14/18903	0.000587221	0.00232191	0.00082417	JAK2/NR3C1	2
BP	GO:0045348	positive regulation of MHC class II biosynthetic process	2/49	14/18903	0.000587221	0.00232191	0.00082417	JAK2/SIRT1	2
BP	GO:0070572	positive regulation of neuron projection regeneration	2/49	14/18903	0.000587221	0.00232191	0.00082417	HGF/IGF1R	2
BP	GO:1904044	response to aldosterone	2/49	14/18903	0.000587221	0.00232191	0.00082417	IGF1R/ACE	2
BP	GO:0050796	regulation of insulin secretion	4/49	149/18903	0.00059631	0.00235476	0.00083583	TNF/IL6/JAK2/CCL5	4
BP	GO:0019229	regulation of vasoconstriction	3/49	64/18903	0.000610222	0.00240026	0.00085198	PTGS2/RHOA/ACE	3
BP	GO:0051893	regulation of focal adhesion assembly	3/49	64/18903	0.000610222	0.00240026	0.00085198	SRC/KDR/RHOA	3
BP	GO:0090109	regulation of cell-substrate junction assembly	3/49	64/18903	0.000610222	0.00240026	0.00085198	SRC/KDR/RHOA	3
BP	GO:0006940	regulation of smooth muscle contraction	3/49	65/18903	0.000638587	0.00249878	0.000886951	PTGS2/RHOA/KIT	3
BP	GO:0032613	interleukin-10 production	3/49	65/18903	0.000638587	0.00249878	0.000886951	IL6/HGF/SYK	3
BP	GO:0032653	regulation of interleukin-10 production	3/49	65/18903	0.000638587	0.00249878	0.000886951	IL6/HGF/SYK	3
BP	GO:1905953	negative regulation of lipid localization	3/49	65/18903	0.000638587	0.00249878	0.000886951	TNF/IL6/AKT1	3
BP	GO:0030183	B cell differentiation	4/49	152/18903	0.000642661	0.00251146	0.000891452	IL6/KIT/ITGB1/SYK	4
BP	GO:1903706	regulation of hemopoiesis	6/49	413/18903	0.000662779	0.00258673	0.000918167	TNF/STAT1/RHOA/MAPK14/SYK/CASP8	6
BP	GO:0034605	cellular response to heat	3/49	66/18903	0.000667781	0.00258973	0.000919233	PTGS2/SIRT1/HMOX1	3
BP	GO:0007584	response to nutrient	4/49	154/18903	0.000674948	0.00258973	0.000919233	PTGS2/STAT1/IGF1R/HMOX1	4
BP	GO:0034763	negative regulation of transmembrane transport	4/49	154/18903	0.000674948	0.00258973	0.000919233	TNF/AKT1/MMP9/ACE	4
BP	GO:0031348	negative regulation of defense response	5/49	272/18903	0.000675892	0.00258973	0.000919233	SRC/IGF1/HGF/MAPK14/SYK	5
BP	GO:0034116	positive regulation of heterotypic cell-cell adhesion	2/49	15/18903	0.000676442	0.00258973	0.000919233	TNF/LCK	2
BP	GO:0042976	activation of Janus kinase activity	2/49	15/18903	0.000676442	0.00258973	0.000919233	JAK2/CCL5	2
BP	GO:0043518	negative regulation of DNA damage response, signal transduction by p53 class mediator	2/49	15/18903	0.000676442	0.00258973	0.000919233	MDM2/SIRT1	2
BP	GO:0045725	positive regulation of glycogen biosynthetic process	2/49	15/18903	0.000676442	0.00258973	0.000919233	AKT1/IGF1	2
BP	GO:0048308	organelle inheritance	2/49	15/18903	0.000676442	0.00258973	0.000919233	MAPK3/MAPK1	2
BP	GO:0048313	Golgi inheritance	2/49	15/18903	0.000676442	0.00258973	0.000919233	MAPK3/MAPK1	2
BP	GO:0061307	cardiac neural crest cell differentiation involved in heart development	2/49	15/18903	0.000676442	0.00258973	0.000919233	MAPK3/MAPK1	2
BP	GO:0061308	cardiac neural crest cell development involved in heart development	2/49	15/18903	0.000676442	0.00258973	0.000919233	MAPK3/MAPK1	2
BP	GO:1902563	regulation of neutrophil activation	2/49	15/18903	0.000676442	0.00258973	0.000919233	TNF/SYK	2
BP	GO:1904251	regulation of bile acid metabolic process	2/49	15/18903	0.000676442	0.00258973	0.000919233	KIT/SIRT1	2
BP	GO:2001279	regulation of unsaturated fatty acid biosynthetic process	2/49	15/18903	0.000676442	0.00258973	0.000919233	PTGS2/SIRT1	2
BP	GO:0009620	response to fungus	3/49	67/18903	0.000697814	0.00265765	0.00094334	GAPDH/MPO/SYK	3
BP	GO:0015909	long-chain fatty acid transport	3/49	67/18903	0.000697814	0.00265765	0.00094334	AKT1/SYK/ACE	3
BP	GO:0045576	mast cell activation	3/49	67/18903	0.000697814	0.00265765	0.00094334	KIT/SYK/HMOX1	3
BP	GO:1901224	positive regulation of NIK/NF-kappaB signaling	3/49	67/18903	0.000697814	0.00265765	0.00094334	TNF/EGFR/RHOA	3
BP	GO:0061448	connective tissue development	5/49	274/18903	0.000698591	0.00265765	0.00094334	MAPK3/PIK3CA/HRAS/SIRT1/MAPK14	5
BP	GO:0030098	lymphocyte differentiation	6/49	419/18903	0.000714647	0.0027153	0.000963803	IL6/RHOA/KIT/ITGB1/SYK/LCK	6
BP	GO:0042987	amyloid precursor protein catabolic process	3/49	68/18903	0.000728695	0.00275824	0.000979045	TNF/CASP3/IGF1	3
BP	GO:0043550	regulation of lipid kinase activity	3/49	68/18903	0.000728695	0.00275824	0.000979045	SRC/KIT/FLT1	3
BP	GO:1902808	positive regulation of cell cycle G1/S phase transition	3/49	68/18903	0.000728695	0.00275824	0.000979045	AKT1/EGFR/MDM2	3
BP	GO:0016032	viral process	6/49	421/18903	0.000732618	0.00276961	0.000983082	TNF/EGFR/STAT1/ITGB1/CCL5/CTSB	6
BP	GO:0001678	cellular glucose homeostasis	4/49	158/18903	0.000742947	0.00280163	0.000994446	PIK3CA/SIRT1/IGF1R/ACE	4
BP	GO:0044409	entry into host	4/49	158/18903	0.000742947	0.00280163	0.000994446	EGFR/SRC/ITGB1/CTSB	4
BP	GO:0051962	positive regulation of nervous system development	5/49	279/18903	0.000757841	0.00284974	0.00101152	TNF/IL6/KIT/ITGB1/ACE	5
BP	GO:0007004	telomere maintenance via telomerase	3/49	69/18903	0.000760434	0.00284974	0.00101152	SRC/MAPK3/MAPK1	3
BP	GO:0048645	animal organ formation	3/49	69/18903	0.000760434	0.00284974	0.00101152	MAPK3/MAPK1/AR	3
BP	GO:0150116	regulation of cell-substrate junction organization	3/49	69/18903	0.000760434	0.00284974	0.00101152	SRC/KDR/RHOA	3
BP	GO:2000401	regulation of lymphocyte migration	3/49	69/18903	0.000760434	0.00284974	0.00101152	AKT1/RHOA/CCL5	3
BP	GO:0044843	cell cycle G1/S phase transition	5/49	280/18903	0.000770129	0.00286736	0.00101778	AKT1/EGFR/ITGB1/MDM2/CDK2	5
BP	GO:0046325	negative regulation of glucose import	2/49	16/18903	0.000771797	0.00286736	0.00101778	TNF/ACE	2
BP	GO:0070875	positive regulation of glycogen metabolic process	2/49	16/18903	0.000771797	0.00286736	0.00101778	AKT1/IGF1	2
BP	GO:0071391	cellular response to estrogen stimulus	2/49	16/18903	0.000771797	0.00286736	0.00101778	ESR1/AR	2
BP	GO:0090030	regulation of steroid hormone biosynthetic process	2/49	16/18903	0.000771797	0.00286736	0.00101778	IGF1R/NR3C1	2
BP	GO:0090336	positive regulation of brown fat cell differentiation	2/49	16/18903	0.000771797	0.00286736	0.00101778	PTGS2/MAPK14	2
BP	GO:2000696	regulation of epithelial cell differentiation involved in kidney development	2/49	16/18903	0.000771797	0.00286736	0.00101778	MMP9/STAT1	2
BP	GO:0014823	response to activity	3/49	70/18903	0.000793041	0.00293542	0.00104194	TNF/IL6/PIK3CA	3
BP	GO:0043627	response to estrogen	3/49	70/18903	0.000793041	0.00293542	0.00104194	ESR1/HMOX1/AR	3
BP	GO:0051881	regulation of mitochondrial membrane potential	3/49	70/18903	0.000793041	0.00293542	0.00104194	AKT1/SRC/KDR	3
BP	GO:0070527	platelet aggregation	3/49	71/18903	0.000826525	0.00305561	0.0010846	IL6/JAK2/SYK	3
BP	GO:0045600	positive regulation of fat cell differentiation	3/49	72/18903	0.000860896	0.00317769	0.00112793	AKT1/PTGS2/MAPK14	3
BP	GO:0010763	positive regulation of fibroblast migration	2/49	17/18903	0.000873257	0.00317769	0.00112793	AKT1/ITGB1	2
BP	GO:0017014	protein nitrosylation	2/49	17/18903	0.000873257	0.00317769	0.00112793	GAPDH/ACE	2
BP	GO:0018119	peptidyl-cysteine S-nitrosylation	2/49	17/18903	0.000873257	0.00317769	0.00112793	GAPDH/ACE	2
BP	GO:0031649	heat generation	2/49	17/18903	0.000873257	0.00317769	0.00112793	TNF/PTGS2	2
BP	GO:0033631	cell-cell adhesion mediated by integrin	2/49	17/18903	0.000873257	0.00317769	0.00112793	ITGB1/CCL5	2
BP	GO:0038065	collagen-activated signaling pathway	2/49	17/18903	0.000873257	0.00317769	0.00112793	JAK2/SYK	2
BP	GO:0071732	cellular response to nitric oxide	2/49	17/18903	0.000873257	0.00317769	0.00112793	MMP3/CDK2	2
BP	GO:0098712	L-glutamate import across plasma membrane	2/49	17/18903	0.000873257	0.00317769	0.00112793	TNF/ITGB1	2
BP	GO:0110096	cellular response to aldehyde	2/49	17/18903	0.000873257	0.00317769	0.00112793	IGF1R/ACE	2
BP	GO:1903358	regulation of Golgi organization	2/49	17/18903	0.000873257	0.00317769	0.00112793	MAPK3/MAPK1	2
BP	GO:1904355	positive regulation of telomere capping	2/49	17/18903	0.000873257	0.00317769	0.00112793	MAPK3/MAPK1	2
BP	GO:2001267	regulation of cysteine-type endopeptidase activity involved in apoptotic signaling pathway	2/49	17/18903	0.000873257	0.00317769	0.00112793	MMP9/JAK2	2
BP	GO:0030032	lamellipodium assembly	3/49	73/18903	0.000896162	0.00325317	0.00115472	PIK3CA/KIT/ITGB1	3
BP	GO:0046635	positive regulation of alpha-beta T cell activation	3/49	73/18903	0.000896162	0.00325317	0.00115472	RHOA/JAK2/SYK	3
BP	GO:0046942	carboxylic acid transport	5/49	290/18903	0.000901371	0.00326815	0.00116004	TNF/PTGS2/ITGB1/SYK/ACE	5
BP	GO:0030307	positive regulation of cell growth	4/49	167/18903	0.000913463	0.00330801	0.00117419	AKT1/EGFR/IGF1/RHOA	4
BP	GO:0045936	negative regulation of phosphate metabolic process	6/49	440/18903	0.000921424	0.00333284	0.001183	TNF/AKT1/CASP3/HGF/SIRT1/LGALS3	6
BP	GO:0010563	negative regulation of phosphorus metabolic process	6/49	441/18903	0.000932311	0.00334817	0.00118844	TNF/AKT1/CASP3/HGF/SIRT1/LGALS3	6
BP	GO:0006801	superoxide metabolic process	3/49	74/18903	0.000932332	0.00334817	0.00118844	MPO/SYK/NOS3	3
BP	GO:0045123	cellular extravasation	3/49	74/18903	0.000932332	0.00334817	0.00118844	TNF/ITGB1/SELE	3
BP	GO:0048662	negative regulation of smooth muscle cell proliferation	3/49	74/18903	0.000932332	0.00334817	0.00118844	RHOA/HMOX1/NOS3	3
BP	GO:0051926	negative regulation of calcium ion transport	3/49	74/18903	0.000932332	0.00334817	0.00118844	PTGS2/ACE/NOS3	3
BP	GO:2000628	regulation of miRNA metabolic process	3/49	74/18903	0.000932332	0.00334817	0.00118844	TNF/HRAS/NR3C1	3
BP	GO:0002366	leukocyte activation involved in immune response	5/49	293/18903	0.000943816	0.00338135	0.00120022	IL6/KIT/SYK/HMOX1/LGALS3	5
BP	GO:0051146	striated muscle cell differentiation	5/49	293/18903	0.000943816	0.00338135	0.00120022	AKT1/CASP3/IGF1/ITGB1/MAPK14	5
BP	GO:0007568	aging	4/49	169/18903	0.000954803	0.00341665	0.00121275	PTGS2/IGF1R/MPO/ACE	4
BP	GO:0006278	RNA-templated DNA biosynthetic process	3/49	75/18903	0.000969417	0.00345663	0.00122694	SRC/MAPK3/MAPK1	3
BP	GO:0045669	positive regulation of osteoblast differentiation	3/49	75/18903	0.000969417	0.00345663	0.00122694	IL6/IGF1/HGF	3
BP	GO:0050818	regulation of coagulation	3/49	75/18903	0.000969417	0.00345663	0.00122694	ANXA5/NOS3/PLAU	3
BP	GO:0010958	regulation of amino acid import across plasma membrane	2/49	18/18903	0.00098079	0.00346438	0.00122969	TNF/ITGB1	2
BP	GO:0038128	ERBB2 signaling pathway	2/49	18/18903	0.00098079	0.00346438	0.00122969	EGFR/SRC	2
BP	GO:0045780	positive regulation of bone resorption	2/49	18/18903	0.00098079	0.00346438	0.00122969	SRC/SYK	2
BP	GO:0048569	post-embryonic animal organ development	2/49	18/18903	0.00098079	0.00346438	0.00122969	KDR/JAK2	2
BP	GO:0051900	regulation of mitochondrial depolarization	2/49	18/18903	0.00098079	0.00346438	0.00122969	SRC/KDR	2
BP	GO:0097067	cellular response to thyroid hormone stimulus	2/49	18/18903	0.00098079	0.00346438	0.00122969	KIT/CTSB	2
BP	GO:0150078	positive regulation of neuroinflammatory response	2/49	18/18903	0.00098079	0.00346438	0.00122969	TNF/IL6	2
BP	GO:1903789	regulation of amino acid transmembrane transport	2/49	18/18903	0.00098079	0.00346438	0.00122969	TNF/ITGB1	2
BP	GO:0030217	T cell differentiation	5/49	296/18903	0.000987734	0.00348075	0.0012355	IL6/RHOA/KIT/SYK/LCK	5
BP	GO:0044262	cellular carbohydrate metabolic process	5/49	296/18903	0.000987734	0.00348075	0.0012355	AKT1/SRC/IGF1/SIRT1/NR3C1	5
BP	GO:0046661	male sex differentiation	4/49	171/18903	0.000997445	0.00351087	0.00124619	ESR1/KIT/ACE/AR	4
BP	GO:0002263	cell activation involved in immune response	5/49	297/18903	0.00100271	0.00352527	0.0012513	IL6/KIT/SYK/HMOX1/LGALS3	5
BP	GO:0001937	negative regulation of endothelial cell proliferation	3/49	76/18903	0.00100742	0.00353361	0.00125427	TNF/STAT1/FLT1	3
BP	GO:0010822	positive regulation of mitochondrion organization	3/49	76/18903	0.00100742	0.00353361	0.00125427	MMP9/KDR/MAPK8	3
BP	GO:0072594	establishment of protein localization to organelle	6/49	449/18903	0.00102303	0.00358417	0.00127221	AKT1/PTGS2/JAK2/MAPK8/MAPK14/SYK	6
BP	GO:0002534	cytokine production involved in inflammatory response	3/49	77/18903	0.00104636	0.00365318	0.00129671	TNF/IL6/MAPK14	3
BP	GO:0032729	positive regulation of interferon-gamma production	3/49	77/18903	0.00104636	0.00365318	0.00129671	TNF/HRAS/JAK2	3
BP	GO:1900015	regulation of cytokine production involved in inflammatory response	3/49	77/18903	0.00104636	0.00365318	0.00129671	TNF/IL6/MAPK14	3
BP	GO:0021543	pallium development	4/49	174/18903	0.0010639	0.00370581	0.00131539	EGFR/CASP3/RHOA/IGF1R	4
BP	GO:0046631	alpha-beta T cell activation	4/49	174/18903	0.0010639	0.00370581	0.00131539	IL6/RHOA/JAK2/SYK	4
BP	GO:0061045	negative regulation of wound healing	3/49	78/18903	0.00108624	0.00377268	0.00133912	TNF/NOS3/PLAU	3
BP	GO:0002523	leukocyte migration involved in inflammatory response	2/49	19/18903	0.00109436	0.00377268	0.00133912	TNF/SELE	2
BP	GO:0002544	chronic inflammatory response	2/49	19/18903	0.00109436	0.00377268	0.00133912	TNF/CCL5	2
BP	GO:0045346	regulation of MHC class II biosynthetic process	2/49	19/18903	0.00109436	0.00377268	0.00133912	JAK2/SIRT1	2
BP	GO:0048245	eosinophil chemotaxis	2/49	19/18903	0.00109436	0.00377268	0.00133912	CCL5/LGALS3	2
BP	GO:0051152	positive regulation of smooth muscle cell differentiation	2/49	19/18903	0.00109436	0.00377268	0.00133912	KIT/SIRT1	2
BP	GO:0060438	trachea development	2/49	19/18903	0.00109436	0.00377268	0.00133912	MAPK3/MAPK1	2
BP	GO:1902170	cellular response to reactive nitrogen species	2/49	19/18903	0.00109436	0.00377268	0.00133912	MMP3/CDK2	2
BP	GO:1902176	negative regulation of oxidative stress-induced intrinsic apoptotic signaling pathway	2/49	19/18903	0.00109436	0.00377268	0.00133912	AKT1/SIRT1	2
BP	GO:0032635	interleukin-6 production	4/49	176/18903	0.00110989	0.00381312	0.00135348	TNF/IL6/HGF/SYK	4
BP	GO:0032675	regulation of interleukin-6 production	4/49	176/18903	0.00110989	0.00381312	0.00135348	TNF/IL6/HGF/SYK	4
BP	GO:0050680	negative regulation of epithelial cell proliferation	4/49	176/18903	0.00110989	0.00381312	0.00135348	TNF/STAT1/FLT1/AR	4
BP	GO:0043299	leukocyte degranulation	3/49	79/18903	0.00112707	0.00386774	0.00137287	KIT/SYK/HMOX1	3
BP	GO:0051099	positive regulation of binding	4/49	177/18903	0.00113341	0.00388505	0.00137901	MMP9/IGF1/JAK2/ACE	4
BP	GO:0006694	steroid biosynthetic process	4/49	178/18903	0.00115727	0.00396233	0.00140644	TNF/SIRT1/IGF1R/NR3C1	4
BP	GO:0010720	positive regulation of cell development	5/49	307/18903	0.0011619	0.00397366	0.00141046	TNF/IL6/KIT/ITGB1/ACE	5
BP	GO:0070227	lymphocyte apoptotic process	3/49	80/18903	0.00116886	0.00399295	0.00141731	AKT1/CCL5/LGALS3	3
BP	GO:0090276	regulation of peptide hormone secretion	4/49	179/18903	0.00118148	0.00403149	0.00143099	TNF/IL6/JAK2/CCL5	4
BP	GO:0002443	leukocyte mediated immunity	6/49	463/18903	0.00119802	0.0040833	0.00144938	TNF/IL6/KIT/SYK/HMOX1/ACE	6
BP	GO:0010833	telomere maintenance via telomere lengthening	3/49	81/18903	0.00121162	0.00410049	0.00145548	SRC/MAPK3/MAPK1	3
BP	GO:0045342	MHC class II biosynthetic process	2/49	20/18903	0.00121395	0.00410049	0.00145548	JAK2/SIRT1	2
BP	GO:0051882	mitochondrial depolarization	2/49	20/18903	0.00121395	0.00410049	0.00145548	SRC/KDR	2
BP	GO:0060716	labyrinthine layer blood vessel development	2/49	20/18903	0.00121395	0.00410049	0.00145548	AKT1/MAPK1	2
BP	GO:0060749	mammary gland alveolus development	2/49	20/18903	0.00121395	0.00410049	0.00145548	ESR1/AR	2
BP	GO:0061377	mammary gland lobule development	2/49	20/18903	0.00121395	0.00410049	0.00145548	ESR1/AR	2
BP	GO:1902004	positive regulation of amyloid-beta formation	2/49	20/18903	0.00121395	0.00410049	0.00145548	TNF/CASP3	2
BP	GO:2000010	positive regulation of protein localization to cell surface	2/49	20/18903	0.00121395	0.00410049	0.00145548	TNF/AKT1	2
BP	GO:0042770	signal transduction in response to DNA damage	4/49	181/18903	0.00123097	0.00415332	0.00147423	MDM2/SIRT1/MAPK14/CDK2	4
BP	GO:1902117	positive regulation of organelle assembly	3/49	82/18903	0.00125535	0.00422915	0.00150115	TNF/SRC/RHOA	3
BP	GO:0002791	regulation of peptide secretion	4/49	182/18903	0.00125625	0.00422915	0.00150115	TNF/IL6/JAK2/CCL5	4
BP	GO:0007219	Notch signaling pathway	4/49	183/18903	0.0012819	0.00430106	0.00152667	AKT1/SRC/KIT/NOS3	4
BP	GO:0030073	insulin secretion	4/49	183/18903	0.0012819	0.00430106	0.00152667	TNF/IL6/JAK2/CCL5	4
BP	GO:0044000	movement in host	4/49	183/18903	0.0012819	0.00430106	0.00152667	EGFR/SRC/ITGB1/CTSB	4
BP	GO:0006909	phagocytosis	5/49	314/18903	0.001284	0.00430333	0.00152748	TNF/SRC/PIK3CA/ITGB1/SYK	5
BP	GO:0023061	signal release	6/49	470/18903	0.00129372	0.00433109	0.00153734	TNF/IL6/PTGS2/JAK2/CCL5/SYK	6
BP	GO:0031507	heterochromatin formation	3/49	83/18903	0.00130006	0.00433785	0.00153973	PIK3CA/SIRT1/CDK2	3
BP	GO:0042310	vasoconstriction	3/49	83/18903	0.00130006	0.00433785	0.00153973	PTGS2/RHOA/ACE	3
BP	GO:0050848	regulation of calcium-mediated signaling	3/49	83/18903	0.00130006	0.00433785	0.00153973	TNF/IGF1/SYK	3
BP	GO:0032640	tumor necrosis factor production	4/49	184/18903	0.0013079	0.00433999	0.00154049	IL6/IGF1/JAK2/SYK	4
BP	GO:0032680	regulation of tumor necrosis factor production	4/49	184/18903	0.0013079	0.00433999	0.00154049	IL6/IGF1/JAK2/SYK	4
BP	GO:0090087	regulation of peptide transport	4/49	184/18903	0.0013079	0.00433999	0.00154049	TNF/IL6/JAK2/CCL5	4
BP	GO:1902107	positive regulation of leukocyte differentiation	4/49	184/18903	0.0013079	0.00433999	0.00154049	TNF/RHOA/SYK/CASP8	4
BP	GO:1903708	positive regulation of hemopoiesis	4/49	184/18903	0.0013079	0.00433999	0.00154049	TNF/RHOA/SYK/CASP8	4
BP	GO:2000045	regulation of G1/S transition of mitotic cell cycle	4/49	185/18903	0.00133428	0.00440127	0.00156225	AKT1/EGFR/MDM2/CDK2	4
BP	GO:1903131	mononuclear cell differentiation	6/49	473/18903	0.00133649	0.00440127	0.00156225	IL6/RHOA/KIT/ITGB1/SYK/LCK	6
BP	GO:0007252	I-kappaB phosphorylation	2/49	21/18903	0.00133952	0.00440127	0.00156225	TNF/AKT1	2
BP	GO:0010829	negative regulation of glucose transmembrane transport	2/49	21/18903	0.00133952	0.00440127	0.00156225	TNF/ACE	2
BP	GO:0045056	transcytosis	2/49	21/18903	0.00133952	0.00440127	0.00156225	SRC/IGF1R	2
BP	GO:0060252	positive regulation of glial cell proliferation	2/49	21/18903	0.00133952	0.00440127	0.00156225	TNF/IL6	2
BP	GO:0060445	branching involved in salivary gland morphogenesis	2/49	21/18903	0.00133952	0.00440127	0.00156225	TNF/HGF	2
BP	GO:0071498	cellular response to fluid shear stress	2/49	21/18903	0.00133952	0.00440127	0.00156225	SRC/PTGS2	2
BP	GO:0071731	response to nitric oxide	2/49	21/18903	0.00133952	0.00440127	0.00156225	MMP3/CDK2	2
BP	GO:0010921	regulation of phosphatase activity	3/49	84/18903	0.00134577	0.00440738	0.00156441	TNF/JAK2/LGALS3	3
BP	GO:0032418	lysosome localization	3/49	84/18903	0.00134577	0.00440738	0.00156441	KIT/SYK/HMOX1	3
BP	GO:1990849	vacuolar localization	3/49	84/18903	0.00134577	0.00440738	0.00156441	KIT/SYK/HMOX1	3
BP	GO:0019058	viral life cycle	5/49	319/18903	0.00137687	0.00450435	0.00159883	TNF/EGFR/ITGB1/CCL5/CTSB	5
BP	GO:0034103	regulation of tissue remodeling	3/49	85/18903	0.00139247	0.00454552	0.00161345	IL6/SRC/SYK	3
BP	GO:0048041	focal adhesion assembly	3/49	85/18903	0.00139247	0.00454552	0.00161345	SRC/KDR/RHOA	3
BP	GO:0071706	tumor necrosis factor superfamily cytokine production	4/49	189/18903	0.00144351	0.00470013	0.00166833	IL6/IGF1/JAK2/SYK	4
BP	GO:1903555	regulation of tumor necrosis factor superfamily cytokine production	4/49	189/18903	0.00144351	0.00470013	0.00166833	IL6/IGF1/JAK2/SYK	4
BP	GO:0002070	epithelial cell maturation	2/49	22/18903	0.00147103	0.00470013	0.00166833	KDR/PGR	2
BP	GO:0002223	stimulatory C-type lectin receptor signaling pathway	2/49	22/18903	0.00147103	0.00470013	0.00166833	SRC/SYK	2
BP	GO:0010888	negative regulation of lipid storage	2/49	22/18903	0.00147103	0.00470013	0.00166833	TNF/IL6	2
BP	GO:0032069	regulation of nuclease activity	2/49	22/18903	0.00147103	0.00470013	0.00166833	AKT1/SIRT1	2
BP	GO:0032891	negative regulation of organic acid transport	2/49	22/18903	0.00147103	0.00470013	0.00166833	TNF/AKT1	2
BP	GO:0033630	positive regulation of cell adhesion mediated by integrin	2/49	22/18903	0.00147103	0.00470013	0.00166833	CCL5/SYK	2
BP	GO:0046628	positive regulation of insulin receptor signaling pathway	2/49	22/18903	0.00147103	0.00470013	0.00166833	SRC/SIRT1	2
BP	GO:0051000	positive regulation of nitric-oxide synthase activity	2/49	22/18903	0.00147103	0.00470013	0.00166833	TNF/AKT1	2
BP	GO:0060065	uterus development	2/49	22/18903	0.00147103	0.00470013	0.00166833	SRC/ESR1	2
BP	GO:0061042	vascular wound healing	2/49	22/18903	0.00147103	0.00470013	0.00166833	TNF/KDR	2
BP	GO:0070886	positive regulation of calcineurin-NFAT signaling cascade	2/49	22/18903	0.00147103	0.00470013	0.00166833	TNF/IGF1	2
BP	GO:0071404	cellular response to low-density lipoprotein particle stimulus	2/49	22/18903	0.00147103	0.00470013	0.00166833	ITGB1/SYK	2
BP	GO:0072574	hepatocyte proliferation	2/49	22/18903	0.00147103	0.00470013	0.00166833	TNF/IL6	2
BP	GO:0072575	epithelial cell proliferation involved in liver morphogenesis	2/49	22/18903	0.00147103	0.00470013	0.00166833	TNF/IL6	2
BP	GO:0106058	positive regulation of calcineurin-mediated signaling	2/49	22/18903	0.00147103	0.00470013	0.00166833	TNF/IGF1	2
BP	GO:1903209	positive regulation of oxidative stress-induced cell death	2/49	22/18903	0.00147103	0.00470013	0.00166833	TNF/MMP3	2
BP	GO:1990840	response to lectin	2/49	22/18903	0.00147103	0.00470013	0.00166833	SRC/SYK	2
BP	GO:1990858	cellular response to lectin	2/49	22/18903	0.00147103	0.00470013	0.00166833	SRC/SYK	2
BP	GO:0015849	organic acid transport	5/49	324/18903	0.00147462	0.00470659	0.00167062	TNF/AKT1/ITGB1/SYK/ACE	5
BP	GO:0019915	lipid storage	3/49	87/18903	0.00148892	0.0047472	0.00168503	TNF/IL6/SIRT1	3
BP	GO:0006417	regulation of translation	6/49	486/18903	0.00153449	0.00488733	0.00173477	TNF/IL6/GAPDH/AKT1/RHOA/CCL5	6
BP	GO:0006913	nucleocytoplasmic transport	5/49	329/18903	0.0015774	0.00501341	0.00177953	AKT1/PTGS2/JAK2/MAPK14/SYK	5
BP	GO:0051169	nuclear transport	5/49	329/18903	0.0015774	0.00501341	0.00177953	AKT1/PTGS2/JAK2/MAPK14/SYK	5
BP	GO:0046849	bone remodeling	3/49	89/18903	0.00158946	0.0050411	0.00178935	IL6/SRC/SYK	3
BP	GO:0071229	cellular response to acid chemical	3/49	89/18903	0.00158946	0.0050411	0.00178935	TNF/EGFR/PIK3CA	3
BP	GO:0002053	positive regulation of mesenchymal cell proliferation	2/49	23/18903	0.00160847	0.00504825	0.00179189	KDR/STAT1	2
BP	GO:0002082	regulation of oxidative phosphorylation	2/49	23/18903	0.00160847	0.00504825	0.00179189	TNF/RHOA	2
BP	GO:0002363	alpha-beta T cell lineage commitment	2/49	23/18903	0.00160847	0.00504825	0.00179189	IL6/RHOA	2
BP	GO:0010893	positive regulation of steroid biosynthetic process	2/49	23/18903	0.00160847	0.00504825	0.00179189	TNF/IGF1R	2
BP	GO:0019430	removal of superoxide radicals	2/49	23/18903	0.00160847	0.00504825	0.00179189	MPO/NOS3	2
BP	GO:0048143	astrocyte activation	2/49	23/18903	0.00160847	0.00504825	0.00179189	TNF/IL6	2
BP	GO:0048169	regulation of long-term neuronal synaptic plasticity	2/49	23/18903	0.00160847	0.00504825	0.00179189	KIT/HRAS	2
BP	GO:0072576	liver morphogenesis	2/49	23/18903	0.00160847	0.00504825	0.00179189	TNF/IL6	2
BP	GO:0072677	eosinophil migration	2/49	23/18903	0.00160847	0.00504825	0.00179189	CCL5/LGALS3	2
BP	GO:1902254	negative regulation of intrinsic apoptotic signaling pathway by p53 class mediator	2/49	23/18903	0.00160847	0.00504825	0.00179189	MDM2/SIRT1	2
BP	GO:0010586	miRNA metabolic process	3/49	90/18903	0.00164129	0.00514139	0.00182495	TNF/HRAS/NR3C1	3
BP	GO:0048638	regulation of developmental growth	5/49	332/18903	0.00164156	0.00514139	0.00182495	AKT1/IGF1/PIK3CA/MAPK14/AR	5
BP	GO:0016049	cell growth	6/49	493/18903	0.00165	0.00516246	0.00183243	AKT1/EGFR/IGF1/RHOA/ITGB1/SIRT1	6
BP	GO:0015980	energy derivation by oxidation of organic compounds	5/49	333/18903	0.00166337	0.00519888	0.00184536	TNF/AKT1/IGF1/RHOA/PIK3CA	5
BP	GO:0048525	negative regulation of viral process	3/49	91/18903	0.00169417	0.00528419	0.00187564	TNF/STAT1/CCL5	3
BP	GO:0070828	heterochromatin organization	3/49	91/18903	0.00169417	0.00528419	0.00187564	PIK3CA/SIRT1/CDK2	3
BP	GO:0002819	regulation of adaptive immune response	4/49	198/18903	0.00171188	0.0053339	0.00189329	TNF/IL6/JAK2/SIRT1	4
BP	GO:0006925	inflammatory cell apoptotic process	2/49	24/18903	0.0017518	0.00542463	0.00192549	IL6/SIRT1	2
BP	GO:0035162	embryonic hemopoiesis	2/49	24/18903	0.0017518	0.00542463	0.00192549	KDR/KIT	2
BP	GO:0038095	Fc-epsilon receptor signaling pathway	2/49	24/18903	0.0017518	0.00542463	0.00192549	MAPK8/SYK	2
BP	GO:0048011	neurotrophin TRK receptor signaling pathway	2/49	24/18903	0.0017518	0.00542463	0.00192549	SRC/CASP3	2
BP	GO:0060571	morphogenesis of an epithelial fold	2/49	24/18903	0.0017518	0.00542463	0.00192549	EGFR/AR	2
BP	GO:2000637	positive regulation of miRNA-mediated gene silencing	2/49	24/18903	0.0017518	0.00542463	0.00192549	IL6/EGFR	2
BP	GO:0044070	regulation of anion transport	3/49	93/18903	0.0018031	0.00556063	0.00197376	TNF/ITGB1/SYK	3
BP	GO:0045814	negative regulation of gene expression, epigenetic	3/49	93/18903	0.0018031	0.00556063	0.00197376	PIK3CA/SIRT1/CDK2	3
BP	GO:0050886	endocrine process	3/49	93/18903	0.0018031	0.00556063	0.00197376	RHOA/ACE/NOS3	3
BP	GO:2000106	regulation of leukocyte apoptotic process	3/49	93/18903	0.0018031	0.00556063	0.00197376	CCL5/SIRT1/LGALS3	3
BP	GO:0060491	regulation of cell projection assembly	4/49	201/18903	0.00180855	0.00557173	0.0019777	SRC/PIK3CA/KIT/HRAS	4
BP	GO:0022408	negative regulation of cell-cell adhesion	4/49	202/18903	0.0018416	0.00566776	0.00201179	AKT1/CASP3/JAK2/LGALS3	4
BP	GO:0035304	regulation of protein dephosphorylation	3/49	94/18903	0.00185917	0.00571016	0.00202684	TNF/JAK2/LGALS3	3
BP	GO:1903035	negative regulation of response to wounding	3/49	94/18903	0.00185917	0.00571016	0.00202684	TNF/NOS3/PLAU	3
BP	GO:0051235	maintenance of location	5/49	342/18903	0.00186935	0.00573561	0.00203587	TNF/IL6/AKT1/SIRT1/LCK	5
BP	GO:0051701	biological process involved in interaction with host	4/49	203/18903	0.00187506	0.00573914	0.00203712	EGFR/SRC/ITGB1/CTSB	4
BP	GO:0003081	regulation of systemic arterial blood pressure by renin-angiotensin	2/49	25/18903	0.00190098	0.00573914	0.00203712	RHOA/ACE	2
BP	GO:0034114	regulation of heterotypic cell-cell adhesion	2/49	25/18903	0.00190098	0.00573914	0.00203712	TNF/LCK	2
BP	GO:0035330	regulation of hippo signaling	2/49	25/18903	0.00190098	0.00573914	0.00203712	SRC/MAPK14	2
BP	GO:0043567	regulation of insulin-like growth factor receptor signaling pathway	2/49	25/18903	0.00190098	0.00573914	0.00203712	IGF1/AR	2
BP	GO:0046641	positive regulation of alpha-beta T cell proliferation	2/49	25/18903	0.00190098	0.00573914	0.00203712	JAK2/SYK	2
BP	GO:0046697	decidualization	2/49	25/18903	0.00190098	0.00573914	0.00203712	PTGS2/CTSB	2
BP	GO:0046885	regulation of hormone biosynthetic process	2/49	25/18903	0.00190098	0.00573914	0.00203712	IGF1R/NR3C1	2
BP	GO:0060148	positive regulation of post-transcriptional gene silencing	2/49	25/18903	0.00190098	0.00573914	0.00203712	IL6/EGFR	2
BP	GO:0060396	growth hormone receptor signaling pathway	2/49	25/18903	0.00190098	0.00573914	0.00203712	JAK2/JAK1	2
BP	GO:0071378	cellular response to growth hormone stimulus	2/49	25/18903	0.00190098	0.00573914	0.00203712	JAK2/JAK1	2
BP	GO:0071450	cellular response to oxygen radical	2/49	25/18903	0.00190098	0.00573914	0.00203712	MPO/NOS3	2
BP	GO:0071451	cellular response to superoxide	2/49	25/18903	0.00190098	0.00573914	0.00203712	MPO/NOS3	2
BP	GO:1900078	positive regulation of cellular response to insulin stimulus	2/49	25/18903	0.00190098	0.00573914	0.00203712	SRC/SIRT1	2
BP	GO:1900370	positive regulation of post-transcriptional gene silencing by RNA	2/49	25/18903	0.00190098	0.00573914	0.00203712	IL6/EGFR	2
BP	GO:1902993	positive regulation of amyloid precursor protein catabolic process	2/49	25/18903	0.00190098	0.00573914	0.00203712	TNF/CASP3	2
BP	GO:0007044	cell-substrate junction assembly	3/49	95/18903	0.00191631	0.00577385	0.00204945	SRC/KDR/RHOA	3
BP	GO:0042982	amyloid precursor protein metabolic process	3/49	95/18903	0.00191631	0.00577385	0.00204945	TNF/CASP3/IGF1	3
BP	GO:0002275	myeloid cell activation involved in immune response	3/49	96/18903	0.00197455	0.00593743	0.00210751	KIT/SYK/HMOX1	3
BP	GO:0019217	regulation of fatty acid metabolic process	3/49	96/18903	0.00197455	0.00593743	0.00210751	AKT1/PTGS2/SIRT1	3
BP	GO:0007517	muscle organ development	5/49	348/18903	0.00201672	0.00605819	0.00215037	IGF1/RHOA/ITGB1/SIRT1/MAPK14	5
BP	GO:0045216	cell-cell junction organization	4/49	208/18903	0.00204876	0.00610317	0.00216634	TNF/SRC/RHOA/ACE	4
BP	GO:0002433	immune response-regulating cell surface receptor signaling pathway involved in phagocytosis	2/49	26/18903	0.002056	0.00610317	0.00216634	SRC/SYK	2
BP	GO:0032515	negative regulation of phosphoprotein phosphatase activity	2/49	26/18903	0.002056	0.00610317	0.00216634	TNF/LGALS3	2
BP	GO:0033598	mammary gland epithelial cell proliferation	2/49	26/18903	0.002056	0.00610317	0.00216634	ESR1/MAPK1	2
BP	GO:0035994	response to muscle stretch	2/49	26/18903	0.002056	0.00610317	0.00216634	PIK3CA/MAPK14	2
BP	GO:0038096	Fc-gamma receptor signaling pathway involved in phagocytosis	2/49	26/18903	0.002056	0.00610317	0.00216634	SRC/SYK	2
BP	GO:0043931	ossification involved in bone maturation	2/49	26/18903	0.002056	0.00610317	0.00216634	IGF1/RHOA	2
BP	GO:0044346	fibroblast apoptotic process	2/49	26/18903	0.002056	0.00610317	0.00216634	CASP3/PIK3CA	2
BP	GO:0045822	negative regulation of heart contraction	2/49	26/18903	0.002056	0.00610317	0.00216634	TNF/JAK2	2
BP	GO:0050995	negative regulation of lipid catabolic process	2/49	26/18903	0.002056	0.00610317	0.00216634	TNF/AKT1	2
BP	GO:0060740	prostate gland epithelium morphogenesis	2/49	26/18903	0.002056	0.00610317	0.00216634	ESR1/AR	2
BP	GO:1904353	regulation of telomere capping	2/49	26/18903	0.002056	0.00610317	0.00216634	MAPK3/MAPK1	2
BP	GO:0030100	regulation of endocytosis	4/49	209/18903	0.00208479	0.00618254	0.00219451	SRC/SYK/SELE/LGALS3	4
BP	GO:0006936	muscle contraction	5/49	351/18903	0.00209351	0.00619855	0.0022002	TNF/PTGS2/RHOA/PIK3CA/KIT	5
BP	GO:0120162	positive regulation of cold-induced thermogenesis	3/49	98/18903	0.0020943	0.00619855	0.0022002	JAK2/IGF1R/SYK	3
BP	GO:0032755	positive regulation of interleukin-6 production	3/49	99/18903	0.00215584	0.00637442	0.00226262	TNF/IL6/SYK	3
BP	GO:0016051	carbohydrate biosynthetic process	4/49	212/18903	0.00219551	0.00648536	0.002302	AKT1/IGF1/SIRT1/NR3C1	4
BP	GO:0002092	positive regulation of receptor internalization	2/49	27/18903	0.00221681	0.00648961	0.00230351	SYK/SELE	2
BP	GO:0031954	positive regulation of protein autophosphorylation	2/49	27/18903	0.00221681	0.00648961	0.00230351	SRC/ACE	2
BP	GO:0032740	positive regulation of interleukin-17 production	2/49	27/18903	0.00221681	0.00648961	0.00230351	IL6/JAK2	2
BP	GO:0070269	pyroptosis	2/49	27/18903	0.00221681	0.00648961	0.00230351	CASP1/CASP8	2
BP	GO:1903523	negative regulation of blood circulation	2/49	27/18903	0.00221681	0.00648961	0.00230351	TNF/JAK2	2
BP	GO:0001776	leukocyte homeostasis	3/49	100/18903	0.00221849	0.00648961	0.00230351	IL6/AKT1/CASP3	3
BP	GO:0030316	osteoclast differentiation	3/49	100/18903	0.00221849	0.00648961	0.00230351	TNF/SRC/MAPK14	3
BP	GO:0097306	cellular response to alcohol	3/49	100/18903	0.00221849	0.00648961	0.00230351	AKT1/IGF1R/ACE	3
BP	GO:0098869	cellular oxidant detoxification	3/49	100/18903	0.00221849	0.00648961	0.00230351	PTGS2/MPO/NOS3	3
BP	GO:1901992	positive regulation of mitotic cell cycle phase transition	3/49	100/18903	0.00221849	0.00648961	0.00230351	AKT1/EGFR/MDM2	3
BP	GO:1902806	regulation of cell cycle G1/S phase transition	4/49	213/18903	0.0022333	0.00652661	0.00231664	AKT1/EGFR/MDM2/CDK2	4
BP	GO:0008016	regulation of heart contraction	4/49	214/18903	0.00227154	0.00662551	0.00235175	TNF/JAK2/MDM2/NOS3	4
BP	GO:0045637	regulation of myeloid cell differentiation	4/49	214/18903	0.00227154	0.00662551	0.00235175	TNF/STAT1/MAPK14/CASP8	4
BP	GO:0015908	fatty acid transport	3/49	101/18903	0.00228226	0.0066375	0.002356	AKT1/SYK/ACE	3
BP	GO:0032204	regulation of telomere maintenance	3/49	101/18903	0.00228226	0.0066375	0.002356	SRC/MAPK3/MAPK1	3
BP	GO:0150115	cell-substrate junction organization	3/49	101/18903	0.00228226	0.0066375	0.002356	SRC/KDR/RHOA	3
BP	GO:0009306	protein secretion	5/49	359/18903	0.00230876	0.00670811	0.00238106	TNF/IL6/IGF1/JAK2/CCL5	5
BP	GO:0035592	establishment of protein localization to extracellular region	5/49	360/18903	0.00233677	0.00678292	0.00240762	TNF/IL6/IGF1/JAK2/CCL5	5
BP	GO:0008630	intrinsic apoptotic signaling pathway in response to DNA damage	3/49	102/18903	0.00234716	0.00680654	0.002416	TNF/SIRT1/HMOX1	3
BP	GO:0042176	regulation of protein catabolic process	5/49	361/18903	0.00236501	0.00685172	0.00243204	TNF/AKT1/EGFR/MDM2/CDK2	5
BP	GO:0000303	response to superoxide	2/49	28/18903	0.00238339	0.00685226	0.00243223	MPO/NOS3	2
BP	GO:0030878	thyroid gland development	2/49	28/18903	0.00238339	0.00685226	0.00243223	MAPK3/MAPK1	2
BP	GO:0031445	regulation of heterochromatin formation	2/49	28/18903	0.00238339	0.00685226	0.00243223	PIK3CA/CDK2	2
BP	GO:0060512	prostate gland morphogenesis	2/49	28/18903	0.00238339	0.00685226	0.00243223	ESR1/AR	2
BP	GO:0120261	regulation of heterochromatin organization	2/49	28/18903	0.00238339	0.00685226	0.00243223	PIK3CA/CDK2	2
BP	GO:1900017	positive regulation of cytokine production involved in inflammatory response	2/49	28/18903	0.00238339	0.00685226	0.00243223	TNF/IL6	2
BP	GO:1903959	regulation of anion transmembrane transport	2/49	28/18903	0.00238339	0.00685226	0.00243223	TNF/ITGB1	2
BP	GO:1904385	cellular response to angiotensin	2/49	28/18903	0.00238339	0.00685226	0.00243223	SRC/IGF1R	2
BP	GO:0032677	regulation of interleukin-8 production	3/49	103/18903	0.0024132	0.00692473	0.00245796	TNF/IL6/SYK	3
BP	GO:0046620	regulation of organ growth	3/49	103/18903	0.0024132	0.00692473	0.00245796	AKT1/IGF1/MAPK14	3
BP	GO:0032637	interleukin-8 production	3/49	104/18903	0.00248038	0.00711074	0.00252398	TNF/IL6/SYK	3
BP	GO:0010639	negative regulation of organelle organization	5/49	366/18903	0.00251001	0.00718885	0.0025517	AKT1/SRC/IGF1/PIK3CA/HGF	5
BP	GO:0032479	regulation of type I interferon production	3/49	105/18903	0.00254871	0.0072304	0.00256645	GAPDH/STAT1/SYK	3
BP	GO:0032606	type I interferon production	3/49	105/18903	0.00254871	0.0072304	0.00256645	GAPDH/STAT1/SYK	3
BP	GO:0032760	positive regulation of tumor necrosis factor production	3/49	105/18903	0.00254871	0.0072304	0.00256645	IL6/JAK2/SYK	3
BP	GO:1901796	regulation of signal transduction by p53 class mediator	3/49	105/18903	0.00254871	0.0072304	0.00256645	AKT1/MDM2/SIRT1	3
BP	GO:0050866	negative regulation of cell activation	4/49	221/18903	0.00255199	0.0072304	0.00256645	CASP3/HMOX1/NOS3/LGALS3	4
BP	GO:0000305	response to oxygen radical	2/49	29/18903	0.00255572	0.0072304	0.00256645	MPO/NOS3	2
BP	GO:0007263	nitric oxide mediated signal transduction	2/49	29/18903	0.00255572	0.0072304	0.00256645	EGFR/NOS3	2
BP	GO:0010575	positive regulation of vascular endothelial growth factor production	2/49	29/18903	0.00255572	0.0072304	0.00256645	IL6/PTGS2	2
BP	GO:0015813	L-glutamate transmembrane transport	2/49	29/18903	0.00255572	0.0072304	0.00256645	TNF/ITGB1	2
BP	GO:0031571	mitotic G1 DNA damage checkpoint signaling	2/49	29/18903	0.00255572	0.0072304	0.00256645	MDM2/CDK2	2
BP	GO:0051938	L-glutamate import	2/49	29/18903	0.00255572	0.0072304	0.00256645	TNF/ITGB1	2
BP	GO:0070977	bone maturation	2/49	29/18903	0.00255572	0.0072304	0.00256645	IGF1/RHOA	2
BP	GO:1902175	regulation of oxidative stress-induced intrinsic apoptotic signaling pathway	2/49	29/18903	0.00255572	0.0072304	0.00256645	AKT1/SIRT1	2
BP	GO:0071692	protein localization to extracellular region	5/49	368/18903	0.00256979	0.00726339	0.00257816	TNF/IL6/IGF1/JAK2/CCL5	5
BP	GO:0030593	neutrophil chemotaxis	3/49	106/18903	0.0026182	0.00738636	0.00262181	CCL5/SYK/LGALS3	3
BP	GO:2001252	positive regulation of chromosome organization	3/49	106/18903	0.0026182	0.00738636	0.00262181	MAPK3/MAPK1/CDK2	3
BP	GO:0001818	negative regulation of cytokine production	5/49	371/18903	0.00266139	0.00750119	0.00266257	TNF/IL6/IGF1/HGF/HMOX1	5
BP	GO:0015711	organic anion transport	5/49	372/18903	0.00269245	0.00758163	0.00269112	TNF/PTGS2/ITGB1/SYK/ACE	5
BP	GO:0030072	peptide hormone secretion	4/49	225/18903	0.0027225	0.0076196	0.0027046	TNF/IL6/JAK2/CCL5	4
BP	GO:0002360	T cell lineage commitment	2/49	30/18903	0.00273375	0.0076196	0.0027046	IL6/RHOA	2
BP	GO:0005979	regulation of glycogen biosynthetic process	2/49	30/18903	0.00273375	0.0076196	0.0027046	AKT1/IGF1	2
BP	GO:0007202	activation of phospholipase C activity	2/49	30/18903	0.00273375	0.0076196	0.0027046	EGFR/SELE	2
BP	GO:0010464	regulation of mesenchymal cell proliferation	2/49	30/18903	0.00273375	0.0076196	0.0027046	KDR/STAT1	2
BP	GO:0010962	regulation of glucan biosynthetic process	2/49	30/18903	0.00273375	0.0076196	0.0027046	AKT1/IGF1	2
BP	GO:0044819	mitotic G1/S transition checkpoint signaling	2/49	30/18903	0.00273375	0.0076196	0.0027046	MDM2/CDK2	2
BP	GO:0045940	positive regulation of steroid metabolic process	2/49	30/18903	0.00273375	0.0076196	0.0027046	TNF/IGF1R	2
BP	GO:0070498	interleukin-1-mediated signaling pathway	2/49	30/18903	0.00273375	0.0076196	0.0027046	IL6/MAPK3	2
BP	GO:0071480	cellular response to gamma radiation	2/49	30/18903	0.00273375	0.0076196	0.0027046	HRAS/MDM2	2
BP	GO:2000108	positive regulation of leukocyte apoptotic process	2/49	30/18903	0.00273375	0.0076196	0.0027046	CCL5/SIRT1	2
BP	GO:0051341	regulation of oxidoreductase activity	3/49	108/18903	0.00276067	0.00768752	0.00272871	TNF/AKT1/EGFR	3
BP	GO:0046822	regulation of nucleocytoplasmic transport	3/49	109/18903	0.00283366	0.00787623	0.00279569	PTGS2/JAK2/MAPK14	3
BP	GO:1903557	positive regulation of tumor necrosis factor superfamily cytokine production	3/49	109/18903	0.00283366	0.00787623	0.00279569	IL6/JAK2/SYK	3
BP	GO:0050767	regulation of neurogenesis	5/49	377/18903	0.0028517	0.00791904	0.00281089	TNF/IL6/KIT/ITGB1/ACE	5
BP	GO:0045833	negative regulation of lipid metabolic process	3/49	110/18903	0.00290784	0.00804974	0.00285728	TNF/AKT1/SIRT1	3
BP	GO:0001945	lymph vessel development	2/49	31/18903	0.00291746	0.00804974	0.00285728	KDR/SYK	2
BP	GO:0002220	innate immune response activating cell surface receptor signaling pathway	2/49	31/18903	0.00291746	0.00804974	0.00285728	SRC/SYK	2
BP	GO:0032148	activation of protein kinase B activity	2/49	31/18903	0.00291746	0.00804974	0.00285728	SRC/IGF1	2
BP	GO:0033688	regulation of osteoblast proliferation	2/49	31/18903	0.00291746	0.00804974	0.00285728	RHOA/IGF1R	2
BP	GO:0045948	positive regulation of translational initiation	2/49	31/18903	0.00291746	0.00804974	0.00285728	TNF/CCL5	2
BP	GO:0060055	angiogenesis involved in wound healing	2/49	31/18903	0.00291746	0.00804974	0.00285728	TNF/KDR	2
BP	GO:0002790	peptide secretion	4/49	230/18903	0.00294647	0.00812233	0.00288304	TNF/IL6/JAK2/CCL5	4
BP	GO:0018107	peptidyl-threonine phosphorylation	3/49	111/18903	0.00298321	0.00818616	0.0029057	AKT1/MAPK1/MAPK8	3
BP	GO:0031532	actin cytoskeleton reorganization	3/49	111/18903	0.00298321	0.00818616	0.0029057	RHOA/KIT/HRAS	3
BP	GO:0071347	cellular response to interleukin-1	3/49	111/18903	0.00298321	0.00818616	0.0029057	IL6/MAPK3/CCL5	3
BP	GO:0120034	positive regulation of plasma membrane bounded cell projection assembly	3/49	111/18903	0.00298321	0.00818616	0.0029057	PIK3CA/KIT/HRAS	3
BP	GO:1901222	regulation of NIK/NF-kappaB signaling	3/49	111/18903	0.00298321	0.00818616	0.0029057	TNF/EGFR/RHOA	3
BP	GO:0030900	forebrain development	5/49	383/18903	0.00305171	0.00836651	0.00296972	EGFR/SRC/CASP3/RHOA/IGF1R	5
BP	GO:0001516	prostaglandin biosynthetic process	2/49	32/18903	0.00310683	0.00843321	0.00299339	PTGS2/SIRT1	2
BP	GO:0002758	innate immune response-activating signal transduction	2/49	32/18903	0.00310683	0.00843321	0.00299339	SRC/SYK	2
BP	GO:0032770	positive regulation of monooxygenase activity	2/49	32/18903	0.00310683	0.00843321	0.00299339	TNF/AKT1	2
BP	GO:0034390	smooth muscle cell apoptotic process	2/49	32/18903	0.00310683	0.00843321	0.00299339	IGF1/SIRT1	2
BP	GO:0034391	regulation of smooth muscle cell apoptotic process	2/49	32/18903	0.00310683	0.00843321	0.00299339	IGF1/SIRT1	2
BP	GO:0043304	regulation of mast cell degranulation	2/49	32/18903	0.00310683	0.00843321	0.00299339	SYK/HMOX1	2
BP	GO:0046457	prostanoid biosynthetic process	2/49	32/18903	0.00310683	0.00843321	0.00299339	PTGS2/SIRT1	2
BP	GO:0050482	arachidonic acid secretion	2/49	32/18903	0.00310683	0.00843321	0.00299339	SYK/ACE	2
BP	GO:0060674	placenta blood vessel development	2/49	32/18903	0.00310683	0.00843321	0.00299339	AKT1/MAPK1	2
BP	GO:1903715	regulation of aerobic respiration	2/49	32/18903	0.00310683	0.00843321	0.00299339	TNF/RHOA	2
BP	GO:1903963	arachidonate transport	2/49	32/18903	0.00310683	0.00843321	0.00299339	SYK/ACE	2
BP	GO:0046883	regulation of hormone secretion	4/49	234/18903	0.0031345	0.00849361	0.00301483	TNF/IL6/JAK2/CCL5	4
BP	GO:0006939	smooth muscle contraction	3/49	113/18903	0.00313753	0.00849361	0.00301483	PTGS2/RHOA/KIT	3
BP	GO:0007229	integrin-mediated signaling pathway	3/49	113/18903	0.00313753	0.00849361	0.00301483	SRC/ITGB1/SYK	3
BP	GO:0140694	non-membrane-bounded organelle assembly	5/49	386/18903	0.00315544	0.00853441	0.00302932	TNF/SRC/RHOA/ITGB1/CDK2	5
BP	GO:0002526	acute inflammatory response	3/49	114/18903	0.0032165	0.00868398	0.00308241	TNF/IL6/PTGS2	3
BP	GO:0002824	positive regulation of adaptive immune response based on somatic recombination of immune receptors built from immunoglobulin superfamily domains	3/49	114/18903	0.0032165	0.00868398	0.00308241	TNF/IL6/JAK2	3
BP	GO:0034764	positive regulation of transmembrane transport	4/49	237/18903	0.0032808	0.00882729	0.00313327	AKT1/IGF1/ITGB1/MAPK14	4
BP	GO:0042303	molting cycle	3/49	115/18903	0.00329669	0.00882729	0.00313327	TNF/EGFR/PTGS2	3
BP	GO:0042633	hair cycle	3/49	115/18903	0.00329669	0.00882729	0.00313327	TNF/EGFR/PTGS2	3
BP	GO:0046634	regulation of alpha-beta T cell activation	3/49	115/18903	0.00329669	0.00882729	0.00313327	RHOA/JAK2/SYK	3
BP	GO:1990748	cellular detoxification	3/49	115/18903	0.00329669	0.00882729	0.00313327	PTGS2/MPO/NOS3	3
BP	GO:0002431	Fc receptor mediated stimulatory signaling pathway	2/49	33/18903	0.00330181	0.00882729	0.00313327	SRC/SYK	2
BP	GO:0048799	animal organ maturation	2/49	33/18903	0.00330181	0.00882729	0.00313327	IGF1/RHOA	2
BP	GO:0050974	detection of mechanical stimulus involved in sensory perception	2/49	33/18903	0.00330181	0.00882729	0.00313327	TNF/KIT	2
BP	GO:0090279	regulation of calcium ion import	2/49	33/18903	0.00330181	0.00882729	0.00313327	ACE/LGALS3	2
BP	GO:1902253	regulation of intrinsic apoptotic signaling pathway by p53 class mediator	2/49	33/18903	0.00330181	0.00882729	0.00313327	MDM2/SIRT1	2
BP	GO:2000191	regulation of fatty acid transport	2/49	33/18903	0.00330181	0.00882729	0.00313327	AKT1/SYK	2
BP	GO:0002065	columnar/cuboidal epithelial cell differentiation	3/49	116/18903	0.00337809	0.00901522	0.00319998	AKT1/SRC/PGR	3
BP	GO:0051702	biological process involved in interaction with symbiont	3/49	116/18903	0.00337809	0.00901522	0.00319998	GAPDH/JAK2/CCL5	3
BP	GO:0045088	regulation of innate immune response	4/49	240/18903	0.0034317	0.00915019	0.00324789	SRC/CCL5/SYK/CASP8	4
BP	GO:0021782	glial cell development	3/49	117/18903	0.00346072	0.00921126	0.00326956	TNF/IL6/AKT1	3
BP	GO:0046632	alpha-beta T cell differentiation	3/49	117/18903	0.00346072	0.00921126	0.00326956	IL6/RHOA/SYK	3
BP	GO:0032212	positive regulation of telomere maintenance via telomerase	2/49	34/18903	0.00350239	0.00926488	0.0032886	MAPK3/MAPK1	2
BP	GO:0033006	regulation of mast cell activation involved in immune response	2/49	34/18903	0.00350239	0.00926488	0.0032886	SYK/HMOX1	2
BP	GO:0035308	negative regulation of protein dephosphorylation	2/49	34/18903	0.00350239	0.00926488	0.0032886	TNF/LGALS3	2
BP	GO:0045648	positive regulation of erythrocyte differentiation	2/49	34/18903	0.00350239	0.00926488	0.0032886	STAT1/MAPK14	2
BP	GO:0051973	positive regulation of telomerase activity	2/49	34/18903	0.00350239	0.00926488	0.0032886	MAPK3/MAPK1	2
BP	GO:0070570	regulation of neuron projection regeneration	2/49	34/18903	0.00350239	0.00926488	0.0032886	HGF/IGF1R	2
BP	GO:1901797	negative regulation of signal transduction by p53 class mediator	2/49	34/18903	0.00350239	0.00926488	0.0032886	MDM2/SIRT1	2
BP	GO:0032609	interferon-gamma production	3/49	119/18903	0.00362967	0.00958476	0.00340214	TNF/HRAS/JAK2	3
BP	GO:0032649	regulation of interferon-gamma production	3/49	119/18903	0.00362967	0.00958476	0.00340214	TNF/HRAS/JAK2	3
BP	GO:0002719	negative regulation of cytokine production involved in immune response	2/49	35/18903	0.00370853	0.00975026	0.00346089	TNF/HMOX1	2
BP	GO:0033146	regulation of intracellular estrogen receptor signaling pathway	2/49	35/18903	0.00370853	0.00975026	0.00346089	SRC/AR	2
BP	GO:1901099	negative regulation of signal transduction in absence of ligand	2/49	35/18903	0.00370853	0.00975026	0.00346089	TNF/AKT1	2
BP	GO:2000406	positive regulation of T cell migration	2/49	35/18903	0.00370853	0.00975026	0.00346089	RHOA/CCL5	2
BP	GO:2001240	negative regulation of extrinsic apoptotic signaling pathway in absence of ligand	2/49	35/18903	0.00370853	0.00975026	0.00346089	TNF/AKT1	2
BP	GO:0018210	peptidyl-threonine modification	3/49	120/18903	0.00371601	0.00976142	0.00346485	AKT1/MAPK1/MAPK8	3
BP	GO:0000077	DNA damage checkpoint signaling	3/49	121/18903	0.0038036	0.00997411	0.00354034	MDM2/MAPK14/CDK2	3
BP	GO:0031623	receptor internalization	3/49	121/18903	0.0038036	0.00997411	0.00354034	ITGB1/SYK/SELE	3
BP	GO:0002698	negative regulation of immune effector process	3/49	122/18903	0.00389244	0.0101628	0.00360733	TNF/HMOX1/LGALS3	3
BP	GO:0030278	regulation of ossification	3/49	122/18903	0.00389244	0.0101628	0.00360733	MAPK3/MAPK1/MAPK14	3
BP	GO:0043500	muscle adaptation	3/49	122/18903	0.00389244	0.0101628	0.00360733	IGF1/HMOX1/NOS3	3
BP	GO:0071901	negative regulation of protein serine/threonine kinase activity	3/49	122/18903	0.00389244	0.0101628	0.00360733	AKT1/CASP3/SIRT1	3
BP	GO:1901989	positive regulation of cell cycle phase transition	3/49	122/18903	0.00389244	0.0101628	0.00360733	AKT1/EGFR/MDM2	3
BP	GO:0033687	osteoblast proliferation	2/49	36/18903	0.00392021	0.0102	0.00362052	RHOA/IGF1R	2
BP	GO:0043243	positive regulation of protein-containing complex disassembly	2/49	36/18903	0.00392021	0.0102	0.00362052	TNF/IGF1R	2
BP	GO:0045777	positive regulation of blood pressure	2/49	36/18903	0.00392021	0.0102	0.00362052	RHOA/ACE	2
BP	GO:0070873	regulation of glycogen metabolic process	2/49	36/18903	0.00392021	0.0102	0.00362052	AKT1/IGF1	2
BP	GO:0071695	anatomical structure maturation	4/49	250/18903	0.00396885	0.0103176	0.00366228	IGF1/KDR/RHOA/PGR	4
BP	GO:0072676	lymphocyte migration	3/49	124/18903	0.00407391	0.0105816	0.00375598	AKT1/RHOA/CCL5	3
BP	GO:0033044	regulation of chromosome organization	4/49	252/18903	0.00408273	0.0105954	0.00376088	SRC/MAPK3/MAPK1/CDK2	4
BP	GO:0002068	glandular epithelial cell development	2/49	37/18903	0.00413739	0.0106456	0.00377867	AKT1/PGR	2
BP	GO:0003230	cardiac atrium development	2/49	37/18903	0.00413739	0.0106456	0.00377867	MDM2/IGF1R	2
BP	GO:0010923	negative regulation of phosphatase activity	2/49	37/18903	0.00413739	0.0106456	0.00377867	TNF/LGALS3	2
BP	GO:0033144	negative regulation of intracellular steroid hormone receptor signaling pathway	2/49	37/18903	0.00413739	0.0106456	0.00377867	RHOA/SIRT1	2
BP	GO:0038179	neurotrophin signaling pathway	2/49	37/18903	0.00413739	0.0106456	0.00377867	SRC/CASP3	2
BP	GO:0044319	wound healing, spreading of cells	2/49	37/18903	0.00413739	0.0106456	0.00377867	RHOA/ITGB1	2
BP	GO:0055023	positive regulation of cardiac muscle tissue growth	2/49	37/18903	0.00413739	0.0106456	0.00377867	IGF1/MAPK14	2
BP	GO:0090505	epiboly involved in wound healing	2/49	37/18903	0.00413739	0.0106456	0.00377867	RHOA/ITGB1	2
BP	GO:1902745	positive regulation of lamellipodium organization	2/49	37/18903	0.00413739	0.0106456	0.00377867	SRC/PIK3CA	2
BP	GO:1904358	positive regulation of telomere maintenance via telomere lengthening	2/49	37/18903	0.00413739	0.0106456	0.00377867	MAPK3/MAPK1	2
BP	GO:0015833	peptide transport	4/49	254/18903	0.00419882	0.0107944	0.00383151	TNF/IL6/JAK2/CCL5	4
BP	GO:0021537	telencephalon development	4/49	255/18903	0.00425769	0.0109342	0.00388113	EGFR/CASP3/RHOA/IGF1R	4
BP	GO:0043244	regulation of protein-containing complex disassembly	3/49	126/18903	0.00426046	0.0109342	0.00388113	TNF/PIK3CA/IGF1R	3
BP	GO:0003203	endocardial cushion morphogenesis	2/49	38/18903	0.00436005	0.0111329	0.00395166	MDM2/NOS3	2
BP	GO:0032094	response to food	2/49	38/18903	0.00436005	0.0111329	0.00395166	AKT1/MPO	2
BP	GO:0032885	regulation of polysaccharide biosynthetic process	2/49	38/18903	0.00436005	0.0111329	0.00395166	AKT1/IGF1	2
BP	GO:0043516	regulation of DNA damage response, signal transduction by p53 class mediator	2/49	38/18903	0.00436005	0.0111329	0.00395166	MDM2/SIRT1	2
BP	GO:0090504	epiboly	2/49	38/18903	0.00436005	0.0111329	0.00395166	RHOA/ITGB1	2
BP	GO:0140448	signaling receptor ligand precursor processing	2/49	38/18903	0.00436005	0.0111329	0.00395166	CASP1/ACE	2
BP	GO:0014902	myotube differentiation	3/49	129/18903	0.0045499	0.0115882	0.00411327	IGF1/ITGB1/MAPK14	3
BP	GO:0031570	DNA integrity checkpoint signaling	3/49	129/18903	0.0045499	0.0115882	0.00411327	MDM2/MAPK14/CDK2	3
BP	GO:0045931	positive regulation of mitotic cell cycle	3/49	129/18903	0.0045499	0.0115882	0.00411327	AKT1/EGFR/MDM2	3
BP	GO:0032350	regulation of hormone metabolic process	2/49	39/18903	0.00458815	0.0116267	0.00412692	IGF1R/NR3C1	2
BP	GO:0032570	response to progesterone	2/49	39/18903	0.00458815	0.0116267	0.00412692	SRC/IGF1R	2
BP	GO:0033028	myeloid cell apoptotic process	2/49	39/18903	0.00458815	0.0116267	0.00412692	IL6/SIRT1	2
BP	GO:0045922	negative regulation of fatty acid metabolic process	2/49	39/18903	0.00458815	0.0116267	0.00412692	AKT1/SIRT1	2
BP	GO:0060251	regulation of glial cell proliferation	2/49	39/18903	0.00458815	0.0116267	0.00412692	TNF/IL6	2
BP	GO:0097242	amyloid-beta clearance	2/49	39/18903	0.00458815	0.0116267	0.00412692	TNF/IGF1R	2
BP	GO:0001558	regulation of cell growth	5/49	422/18903	0.00460778	0.0116666	0.00414109	AKT1/EGFR/IGF1/RHOA/SIRT1	5
BP	GO:0031929	TOR signaling	3/49	130/18903	0.00464896	0.0117413	0.0041676	AKT1/PIK3CA/SIRT1	3
BP	GO:0050853	B cell receptor signaling pathway	3/49	130/18903	0.00464896	0.0117413	0.0041676	MAPK1/SYK/LCK	3
BP	GO:1990266	neutrophil migration	3/49	130/18903	0.00464896	0.0117413	0.0041676	CCL5/SYK/LGALS3	3
BP	GO:0010762	regulation of fibroblast migration	2/49	40/18903	0.00482168	0.0121368	0.00430798	AKT1/ITGB1	2
BP	GO:0016233	telomere capping	2/49	40/18903	0.00482168	0.0121368	0.00430798	MAPK3/MAPK1	2
BP	GO:0045740	positive regulation of DNA replication	2/49	40/18903	0.00482168	0.0121368	0.00430798	EGFR/CDK2	2
BP	GO:0098751	bone cell development	2/49	40/18903	0.00482168	0.0121368	0.00430798	SRC/KIT	2
BP	GO:0022412	cellular process involved in reproduction in multicellular organism	5/49	430/18903	0.00498615	0.0125298	0.0044475	AKT1/SRC/IGF1/KIT/ITGB1	5
BP	GO:0034329	cell junction assembly	5/49	430/18903	0.00498615	0.0125298	0.0044475	TNF/SRC/KDR/RHOA/ACE	5
BP	GO:0060421	positive regulation of heart growth	2/49	41/18903	0.00506059	0.0126746	0.0044989	IGF1/MAPK14	2
BP	GO:0070232	regulation of T cell apoptotic process	2/49	41/18903	0.00506059	0.0126746	0.0044989	CCL5/LGALS3	2
BP	GO:0070884	regulation of calcineurin-NFAT signaling cascade	2/49	41/18903	0.00506059	0.0126746	0.0044989	TNF/IGF1	2
BP	GO:2000008	regulation of protein localization to cell surface	2/49	41/18903	0.00506059	0.0126746	0.0044989	TNF/AKT1	2
BP	GO:0006869	lipid transport	5/49	433/18903	0.00513359	0.0128468	0.00456	AKT1/PTGS2/SIRT1/SYK/ACE	5
BP	GO:0010565	regulation of cellular ketone metabolic process	3/49	136/18903	0.00527086	0.0131684	0.00467417	AKT1/PTGS2/SIRT1	3
BP	GO:0071333	cellular response to glucose stimulus	3/49	136/18903	0.00527086	0.0131684	0.00467417	PIK3CA/IGF1R/ACE	3
BP	GO:0071560	cellular response to transforming growth factor beta stimulus	4/49	271/18903	0.00527707	0.013173	0.0046758	SRC/SIRT1/IGF1R/NR3C1	4
BP	GO:0010463	mesenchymal cell proliferation	2/49	42/18903	0.00530487	0.0131769	0.00467718	KDR/STAT1	2
BP	GO:0014002	astrocyte development	2/49	42/18903	0.00530487	0.0131769	0.00467718	TNF/IL6	2
BP	GO:0032735	positive regulation of interleukin-12 production	2/49	42/18903	0.00530487	0.0131769	0.00467718	MAPK14/SYK	2
BP	GO:0043029	T cell homeostasis	2/49	42/18903	0.00530487	0.0131769	0.00467718	AKT1/CASP3	2
BP	GO:0106056	regulation of calcineurin-mediated signaling	2/49	42/18903	0.00530487	0.0131769	0.00467718	TNF/IGF1	2
BP	GO:2000403	positive regulation of lymphocyte migration	2/49	42/18903	0.00530487	0.0131769	0.00467718	RHOA/CCL5	2
BP	GO:0071331	cellular response to hexose stimulus	3/49	138/18903	0.00548875	0.0136224	0.00483532	PIK3CA/IGF1R/ACE	3
BP	GO:0031952	regulation of protein autophosphorylation	2/49	43/18903	0.00555449	0.0137178	0.00486916	SRC/ACE	2
BP	GO:0043507	positive regulation of JUN kinase activity	2/49	43/18903	0.00555449	0.0137178	0.00486916	TNF/SYK	2
BP	GO:0051150	regulation of smooth muscle cell differentiation	2/49	43/18903	0.00555449	0.0137178	0.00486916	KIT/SIRT1	2
BP	GO:0071364	cellular response to epidermal growth factor stimulus	2/49	43/18903	0.00555449	0.0137178	0.00486916	AKT1/EGFR	2
BP	GO:0097009	energy homeostasis	2/49	43/18903	0.00555449	0.0137178	0.00486916	PIK3CA/SIRT1	2
BP	GO:1902275	regulation of chromatin organization	2/49	43/18903	0.00555449	0.0137178	0.00486916	PIK3CA/CDK2	2
BP	GO:0003158	endothelium development	3/49	139/18903	0.00559971	0.0138181	0.00490478	TNF/KDR/RHOA	3
BP	GO:0051348	negative regulation of transferase activity	4/49	276/18903	0.00562645	0.0138727	0.00492417	AKT1/SRC/CASP3/SIRT1	4
BP	GO:0071559	response to transforming growth factor beta	4/49	277/18903	0.00569814	0.014038	0.00498284	SRC/SIRT1/IGF1R/NR3C1	4
BP	GO:0002705	positive regulation of leukocyte mediated immunity	3/49	140/18903	0.005712	0.0140492	0.0049868	TNF/IL6/KIT	3
BP	GO:0071326	cellular response to monosaccharide stimulus	3/49	140/18903	0.005712	0.0140492	0.0049868	PIK3CA/IGF1R/ACE	3
BP	GO:0031063	regulation of histone deacetylation	2/49	44/18903	0.00580941	0.0141961	0.00503894	MAPK8/SIRT1	2
BP	GO:0032881	regulation of polysaccharide metabolic process	2/49	44/18903	0.00580941	0.0141961	0.00503894	AKT1/IGF1	2
BP	GO:0035329	hippo signaling	2/49	44/18903	0.00580941	0.0141961	0.00503894	SRC/MAPK14	2
BP	GO:0045840	positive regulation of mitotic nuclear division	2/49	44/18903	0.00580941	0.0141961	0.00503894	TNF/IGF1	2
BP	GO:0046640	regulation of alpha-beta T cell proliferation	2/49	44/18903	0.00580941	0.0141961	0.00503894	JAK2/SYK	2
BP	GO:0050856	regulation of T cell receptor signaling pathway	2/49	44/18903	0.00580941	0.0141961	0.00503894	LCK/LGALS3	2
BP	GO:0072538	T-helper 17 type immune response	2/49	44/18903	0.00580941	0.0141961	0.00503894	IL6/JAK2	2
BP	GO:1904706	negative regulation of vascular associated smooth muscle cell proliferation	2/49	44/18903	0.00580941	0.0141961	0.00503894	RHOA/HMOX1	2
BP	GO:0032434	regulation of proteasomal ubiquitin-dependent protein catabolic process	3/49	141/18903	0.00582565	0.0142242	0.00504893	AKT1/MDM2/CDK2	3
BP	GO:0042552	myelination	3/49	142/18903	0.00594064	0.0144932	0.00514442	TNF/AKT1/HGF	3
BP	GO:0003254	regulation of membrane depolarization	2/49	45/18903	0.00606961	0.0147363	0.00523069	SRC/KDR	2
BP	GO:0005978	glycogen biosynthetic process	2/49	45/18903	0.00606961	0.0147363	0.00523069	AKT1/IGF1	2
BP	GO:0009250	glucan biosynthetic process	2/49	45/18903	0.00606961	0.0147363	0.00523069	AKT1/IGF1	2
BP	GO:0010712	regulation of collagen metabolic process	2/49	45/18903	0.00606961	0.0147363	0.00523069	IL6/ITGB1	2
BP	GO:0033003	regulation of mast cell activation	2/49	45/18903	0.00606961	0.0147363	0.00523069	SYK/HMOX1	2
BP	GO:0051955	regulation of amino acid transport	2/49	45/18903	0.00606961	0.0147363	0.00523069	TNF/ITGB1	2
BP	GO:0007272	ensheathment of neurons	3/49	144/18903	0.00617471	0.0149673	0.0053127	TNF/AKT1/HGF	3
BP	GO:0008366	axon ensheathment	3/49	144/18903	0.00617471	0.0149673	0.0053127	TNF/AKT1/HGF	3
BP	GO:1901987	regulation of cell cycle phase transition	5/49	453/18903	0.00619696	0.0150092	0.00532756	AKT1/EGFR/MDM2/MAPK14/CDK2	5
BP	GO:0045089	positive regulation of innate immune response	3/49	145/18903	0.00629379	0.0152213	0.00540285	SRC/CCL5/SYK	3
BP	GO:0021795	cerebral cortex cell migration	2/49	46/18903	0.00633505	0.0152213	0.00540285	EGFR/RHOA	2
BP	GO:0031640	killing of cells of another organism	2/49	46/18903	0.00633505	0.0152213	0.00540285	GAPDH/SYK	2
BP	GO:0032467	positive regulation of cytokinesis	2/49	46/18903	0.00633505	0.0152213	0.00540285	RHOA/IGF1R	2
BP	GO:0033173	calcineurin-NFAT signaling cascade	2/49	46/18903	0.00633505	0.0152213	0.00540285	TNF/IGF1	2
BP	GO:0046006	regulation of activated T cell proliferation	2/49	46/18903	0.00633505	0.0152213	0.00540285	CASP3/IGF1	2
BP	GO:0048806	genitalia development	2/49	46/18903	0.00633505	0.0152213	0.00540285	ESR1/AR	2
BP	GO:0070266	necroptotic process	2/49	46/18903	0.00633505	0.0152213	0.00540285	TNF/CASP8	2
BP	GO:2000273	positive regulation of signaling receptor activity	2/49	46/18903	0.00633505	0.0152213	0.00540285	JAK2/ITGB1	2
BP	GO:2001239	regulation of extrinsic apoptotic signaling pathway in absence of ligand	2/49	46/18903	0.00633505	0.0152213	0.00540285	TNF/AKT1	2
BP	GO:0035264	multicellular organism growth	3/49	147/18903	0.00653606	0.0156543	0.00555655	IGF1/PIK3CA/AR	3
BP	GO:0106106	cold-induced thermogenesis	3/49	147/18903	0.00653606	0.0156543	0.00555655	JAK2/IGF1R/SYK	3
BP	GO:0120161	regulation of cold-induced thermogenesis	3/49	147/18903	0.00653606	0.0156543	0.00555655	JAK2/IGF1R/SYK	3
BP	GO:1903038	negative regulation of leukocyte cell-cell adhesion	3/49	147/18903	0.00653606	0.0156543	0.00555655	AKT1/CASP3/LGALS3	3
BP	GO:0002701	negative regulation of production of molecular mediator of immune response	2/49	47/18903	0.00660573	0.0157358	0.00558546	TNF/HMOX1	2
BP	GO:0008542	visual learning	2/49	47/18903	0.00660573	0.0157358	0.00558546	KIT/ITGB1	2
BP	GO:0031018	endocrine pancreas development	2/49	47/18903	0.00660573	0.0157358	0.00558546	IL6/AKT1	2
BP	GO:0045646	regulation of erythrocyte differentiation	2/49	47/18903	0.00660573	0.0157358	0.00558546	STAT1/MAPK14	2
BP	GO:0046633	alpha-beta T cell proliferation	2/49	47/18903	0.00660573	0.0157358	0.00558546	JAK2/SYK	2
BP	GO:1902895	positive regulation of miRNA transcription	2/49	47/18903	0.00660573	0.0157358	0.00558546	TNF/NR3C1	2
BP	GO:0043270	positive regulation of ion transport	4/49	289/18903	0.00660662	0.0157358	0.00558546	AKT1/ITGB1/CCL5/LGALS3	4
BP	GO:0046879	hormone secretion	4/49	291/18903	0.00676685	0.0161047	0.0057164	TNF/IL6/JAK2/CCL5	4
BP	GO:0003197	endocardial cushion development	2/49	48/18903	0.00688159	0.0162621	0.0057723	MDM2/NOS3	2
BP	GO:0032620	interleukin-17 production	2/49	48/18903	0.00688159	0.0162621	0.0057723	IL6/JAK2	2
BP	GO:0032660	regulation of interleukin-17 production	2/49	48/18903	0.00688159	0.0162621	0.0057723	IL6/JAK2	2
BP	GO:0035305	negative regulation of dephosphorylation	2/49	48/18903	0.00688159	0.0162621	0.0057723	TNF/LGALS3	2
BP	GO:0035850	epithelial cell differentiation involved in kidney development	2/49	48/18903	0.00688159	0.0162621	0.0057723	MMP9/STAT1	2
BP	GO:0045776	negative regulation of blood pressure	2/49	48/18903	0.00688159	0.0162621	0.0057723	TNF/NOS3	2
BP	GO:0045981	positive regulation of nucleotide metabolic process	2/49	48/18903	0.00688159	0.0162621	0.0057723	IGF1/NOS3	2
BP	GO:0048538	thymus development	2/49	48/18903	0.00688159	0.0162621	0.0057723	MAPK3/MAPK1	2
BP	GO:1900544	positive regulation of purine nucleotide metabolic process	2/49	48/18903	0.00688159	0.0162621	0.0057723	IGF1/NOS3	2
BP	GO:0007612	learning	3/49	150/18903	0.00690981	0.0163033	0.00578689	PTGS2/KIT/ITGB1	3
BP	GO:0030010	establishment of cell polarity	3/49	150/18903	0.00690981	0.0163033	0.00578689	RHOA/ITGB1/IGF1R	3
BP	GO:0046718	viral entry into host cell	3/49	151/18903	0.00703716	0.0165907	0.00588894	EGFR/ITGB1/CTSB	3
BP	GO:0008206	bile acid metabolic process	2/49	49/18903	0.00716263	0.0167631	0.00595012	KIT/SIRT1	2
BP	GO:0042311	vasodilation	2/49	49/18903	0.00716263	0.0167631	0.00595012	TNF/NOS3	2
BP	GO:0043300	regulation of leukocyte degranulation	2/49	49/18903	0.00716263	0.0167631	0.00595012	SYK/HMOX1	2
BP	GO:0043330	response to exogenous dsRNA	2/49	49/18903	0.00716263	0.0167631	0.00595012	MAPK3/MAPK1	2
BP	GO:0050798	activated T cell proliferation	2/49	49/18903	0.00716263	0.0167631	0.00595012	CASP3/IGF1	2
BP	GO:0070509	calcium ion import	2/49	49/18903	0.00716263	0.0167631	0.00595012	ACE/LGALS3	2
BP	GO:2000378	negative regulation of reactive oxygen species metabolic process	2/49	49/18903	0.00716263	0.0167631	0.00595012	RHOA/MMP3	2
BP	GO:2000404	regulation of T cell migration	2/49	49/18903	0.00716263	0.0167631	0.00595012	RHOA/CCL5	2
BP	GO:0007043	cell-cell junction assembly	3/49	152/18903	0.00716591	0.0167631	0.00595012	TNF/RHOA/ACE	3
BP	GO:0071322	cellular response to carbohydrate stimulus	3/49	152/18903	0.00716591	0.0167631	0.00595012	PIK3CA/IGF1R/ACE	3
BP	GO:0042886	amide transport	4/49	296/18903	0.00717868	0.0167799	0.00595609	TNF/IL6/JAK2/CCL5	4
BP	GO:0044772	mitotic cell cycle phase transition	5/49	473/18903	0.00740748	0.017264	0.00612792	AKT1/EGFR/ITGB1/MDM2/CDK2	5
BP	GO:0000723	telomere maintenance	3/49	154/18903	0.0074276	0.017264	0.00612792	SRC/MAPK3/MAPK1	3
BP	GO:0008360	regulation of cell shape	3/49	154/18903	0.0074276	0.017264	0.00612792	KDR/RHOA/KIT	3
BP	GO:0098754	detoxification	3/49	154/18903	0.0074276	0.017264	0.00612792	PTGS2/MPO/NOS3	3
BP	GO:0006692	prostanoid metabolic process	2/49	50/18903	0.0074488	0.017264	0.00612792	PTGS2/SIRT1	2
BP	GO:0006693	prostaglandin metabolic process	2/49	50/18903	0.0074488	0.017264	0.00612792	PTGS2/SIRT1	2
BP	GO:0007520	myoblast fusion	2/49	50/18903	0.0074488	0.017264	0.00612792	ITGB1/MAPK14	2
BP	GO:0018198	peptidyl-cysteine modification	2/49	50/18903	0.0074488	0.017264	0.00612792	GAPDH/ACE	2
BP	GO:0030195	negative regulation of blood coagulation	2/49	50/18903	0.0074488	0.017264	0.00612792	NOS3/PLAU	2
BP	GO:0042304	regulation of fatty acid biosynthetic process	2/49	50/18903	0.0074488	0.017264	0.00612792	PTGS2/SIRT1	2
BP	GO:0089718	amino acid import across plasma membrane	2/49	50/18903	0.0074488	0.017264	0.00612792	TNF/ITGB1	2
BP	GO:0009914	hormone transport	4/49	300/18903	0.00751986	0.0174153	0.00618163	TNF/IL6/JAK2/CCL5	4
BP	GO:0032368	regulation of lipid transport	3/49	155/18903	0.00756055	0.0174827	0.00620553	AKT1/SIRT1/SYK	3
BP	GO:1905039	carboxylic acid transmembrane transport	3/49	155/18903	0.00756055	0.0174827	0.00620553	TNF/AKT1/ITGB1	3
BP	GO:1903825	organic acid transmembrane transport	3/49	156/18903	0.00769491	0.0177797	0.00631097	TNF/AKT1/ITGB1	3
BP	GO:0030850	prostate gland development	2/49	51/18903	0.00774008	0.0178158	0.00632377	ESR1/AR	2
BP	GO:0050982	detection of mechanical stimulus	2/49	51/18903	0.00774008	0.0178158	0.00632377	TNF/KIT	2
BP	GO:0060324	face development	2/49	51/18903	0.00774008	0.0178158	0.00632377	MAPK3/MAPK1	2
BP	GO:0097720	calcineurin-mediated signaling	2/49	51/18903	0.00774008	0.0178158	0.00632377	TNF/IGF1	2
BP	GO:1900047	negative regulation of hemostasis	2/49	51/18903	0.00774008	0.0178158	0.00632377	NOS3/PLAU	2
BP	GO:0021700	developmental maturation	4/49	304/18903	0.00787163	0.0181047	0.00642633	IGF1/KDR/RHOA/PGR	4
BP	GO:0006636	unsaturated fatty acid biosynthetic process	2/49	52/18903	0.00803645	0.0184416	0.00654591	PTGS2/SIRT1	2
BP	GO:0043392	negative regulation of DNA binding	2/49	52/18903	0.00803645	0.0184416	0.00654591	JAK2/HMOX1	2
BP	GO:0048013	ephrin receptor signaling pathway	2/49	52/18903	0.00803645	0.0184416	0.00654591	SRC/MMP9	2
BP	GO:1990845	adaptive thermogenesis	3/49	160/18903	0.00824648	0.0189092	0.00671187	JAK2/IGF1R/SYK	3
BP	GO:0001822	kidney development	4/49	309/18903	0.0083264	0.0190174	0.0067503	MMP9/STAT1/RHOA/ACE	4
BP	GO:0006111	regulation of gluconeogenesis	2/49	53/18903	0.00833788	0.0190174	0.0067503	SIRT1/NR3C1	2
BP	GO:0007632	visual behavior	2/49	53/18903	0.00833788	0.0190174	0.0067503	KIT/ITGB1	2
BP	GO:0046638	positive regulation of alpha-beta T cell differentiation	2/49	53/18903	0.00833788	0.0190174	0.0067503	RHOA/SYK	2
BP	GO:0048260	positive regulation of receptor-mediated endocytosis	2/49	53/18903	0.00833788	0.0190174	0.0067503	SYK/SELE	2
BP	GO:0051155	positive regulation of striated muscle cell differentiation	2/49	53/18903	0.00833788	0.0190174	0.0067503	IGF1/MAPK14	2
BP	GO:0097300	programmed necrotic cell death	2/49	53/18903	0.00833788	0.0190174	0.0067503	TNF/CASP8	2
BP	GO:0050792	regulation of viral process	3/49	162/18903	0.0085308	0.0194427	0.00690126	TNF/STAT1/CCL5	3
BP	GO:0022604	regulation of cell morphogenesis	4/49	312/18903	0.00860739	0.0196025	0.00695796	SRC/KDR/RHOA/KIT	4
BP	GO:0014009	glial cell proliferation	2/49	54/18903	0.00864434	0.0196421	0.00697202	TNF/IL6	2
BP	GO:0030857	negative regulation of epithelial cell differentiation	2/49	54/18903	0.00864434	0.0196421	0.00697202	MMP9/STAT1	2
BP	GO:1902743	regulation of lamellipodium organization	2/49	54/18903	0.00864434	0.0196421	0.00697202	SRC/PIK3CA	2
BP	GO:0040029	epigenetic regulation of gene expression	3/49	163/18903	0.0086751	0.0196971	0.00699155	PIK3CA/SIRT1/CDK2	3
BP	GO:0030856	regulation of epithelial cell differentiation	3/49	164/18903	0.00882084	0.0199979	0.00709831	TNF/MMP9/STAT1	3
BP	GO:0055067	monovalent inorganic cation homeostasis	3/49	164/18903	0.00882084	0.0199979	0.00709831	MAPK3/MAPK1/ACE	3
BP	GO:0002686	negative regulation of leukocyte migration	2/49	55/18903	0.0089558	0.0202126	0.00717453	AKT1/HMOX1	2
BP	GO:0003179	heart valve morphogenesis	2/49	55/18903	0.0089558	0.0202126	0.00717453	MDM2/NOS3	2
BP	GO:0010761	fibroblast migration	2/49	55/18903	0.0089558	0.0202126	0.00717453	AKT1/ITGB1	2
BP	GO:0031103	axon regeneration	2/49	55/18903	0.0089558	0.0202126	0.00717453	JAK2/IGF1R	2
BP	GO:0042743	hydrogen peroxide metabolic process	2/49	55/18903	0.0089558	0.0202126	0.00717453	MPO/MMP3	2
BP	GO:0072132	mesenchyme morphogenesis	2/49	55/18903	0.0089558	0.0202126	0.00717453	MDM2/NOS3	2
BP	GO:0007281	germ cell development	4/49	316/18903	0.00899166	0.0202784	0.00719786	AKT1/SRC/IGF1/KIT	4
BP	GO:1902105	regulation of leukocyte differentiation	4/49	317/18903	0.00908946	0.0204836	0.00727071	TNF/RHOA/SYK/CASP8	4
BP	GO:0072001	renal system development	4/49	318/18903	0.00918795	0.0206901	0.007344	MMP9/STAT1/RHOA/ACE	4
BP	GO:0030003	cellular cation homeostasis	5/49	499/18903	0.00921748	0.020741	0.0073621	MAPK3/MAPK1/CCL5/HMOX1/LCK	5
BP	GO:0003205	cardiac chamber development	3/49	167/18903	0.00926669	0.0208176	0.00738928	MDM2/IGF1R/NOS3	3
BP	GO:0043331	response to dsRNA	2/49	56/18903	0.00927224	0.0208176	0.00738928	MAPK3/MAPK1	2
BP	GO:0050832	defense response to fungus	2/49	56/18903	0.00927224	0.0208176	0.00738928	GAPDH/MPO	2
BP	GO:0048639	positive regulation of developmental growth	3/49	168/18903	0.00941819	0.0211296	0.0075	AKT1/IGF1/MAPK14	3
BP	GO:0001837	epithelial to mesenchymal transition	3/49	169/18903	0.00957114	0.0214433	0.00761138	IL6/IGF1/HGF	3
BP	GO:0010332	response to gamma radiation	2/49	57/18903	0.00959363	0.0214433	0.00761138	HRAS/MDM2	2
BP	GO:0038066	p38MAPK cascade	2/49	57/18903	0.00959363	0.0214433	0.00761138	HGF/MAPK14	2
BP	GO:0045071	negative regulation of viral genome replication	2/49	57/18903	0.00959363	0.0214433	0.00761138	TNF/CCL5	2
BP	GO:0048168	regulation of neuronal synaptic plasticity	2/49	57/18903	0.00959363	0.0214433	0.00761138	KIT/HRAS	2
BP	GO:0050806	positive regulation of synaptic transmission	3/49	170/18903	0.00972555	0.021706	0.0077046	TNF/PTGS2/MAPK1	3
BP	GO:2000058	regulation of ubiquitin-dependent protein catabolic process	3/49	170/18903	0.00972555	0.021706	0.0077046	AKT1/MDM2/CDK2	3
BP	GO:0016482	cytosolic transport	3/49	171/18903	0.00988141	0.0220375	0.00782228	SRC/MAPK3/MAPK1	3
BP	GO:0048008	platelet-derived growth factor receptor signaling pathway	2/49	58/18903	0.00991994	0.0220744	0.00783539	SRC/JAK2	2
BP	GO:0048016	inositol phosphate-mediated signaling	2/49	58/18903	0.00991994	0.0220744	0.00783539	TNF/IGF1	2
BP	GO:0061005	cell differentiation involved in kidney development	2/49	58/18903	0.00991994	0.0220744	0.00783539	MMP9/STAT1	2
BP	GO:0046394	carboxylic acid biosynthetic process	4/49	326/18903	0.0100011	0.0222387	0.0078937	PTGS2/SIRT1/SYK/CASP1	4
BP	GO:0072331	signal transduction by p53 class mediator	3/49	173/18903	0.0101975	0.0226586	0.00804274	AKT1/MDM2/SIRT1	3
BP	GO:0016053	organic acid biosynthetic process	4/49	328/18903	0.0102115	0.0226731	0.00804787	PTGS2/SIRT1/SYK/CASP1	4
BP	GO:0002090	regulation of receptor internalization	2/49	59/18903	0.0102512	0.0226775	0.00804944	SYK/SELE	2
BP	GO:0002763	positive regulation of myeloid leukocyte differentiation	2/49	59/18903	0.0102512	0.0226775	0.00804944	TNF/CASP8	2
BP	GO:0007566	embryo implantation	2/49	59/18903	0.0102512	0.0226775	0.00804944	MMP9/PTGS2	2
BP	GO:0010574	regulation of vascular endothelial growth factor production	2/49	59/18903	0.0102512	0.0226775	0.00804944	IL6/PTGS2	2
BP	GO:0051785	positive regulation of nuclear division	2/49	59/18903	0.0102512	0.0226775	0.00804944	TNF/IGF1	2
BP	GO:0006937	regulation of muscle contraction	3/49	174/18903	0.0103577	0.0228797	0.00812121	PTGS2/RHOA/KIT	3
BP	GO:0031214	biomineral tissue development	3/49	174/18903	0.0103577	0.0228797	0.00812121	PTGS2/IGF1/NOS3	3
BP	GO:0051048	negative regulation of secretion	3/49	175/18903	0.0105194	0.0232198	0.00824195	TNF/HMOX1/ACE	3
BP	GO:0002011	morphogenesis of an epithelial sheet	2/49	60/18903	0.0105872	0.0232842	0.00826479	RHOA/ITGB1	2
BP	GO:0002886	regulation of myeloid leukocyte mediated immunity	2/49	60/18903	0.0105872	0.0232842	0.00826479	SYK/HMOX1	2
BP	GO:0022029	telencephalon cell migration	2/49	60/18903	0.0105872	0.0232842	0.00826479	EGFR/RHOA	2
BP	GO:0051353	positive regulation of oxidoreductase activity	2/49	60/18903	0.0105872	0.0232842	0.00826479	TNF/AKT1	2
BP	GO:2000351	regulation of endothelial cell apoptotic process	2/49	60/18903	0.0105872	0.0232842	0.00826479	TNF/KDR	2
BP	GO:0030865	cortical cytoskeleton organization	2/49	61/18903	0.0109282	0.0239815	0.00851229	TNF/RHOA	2
BP	GO:0090311	regulation of protein deacetylation	2/49	61/18903	0.0109282	0.0239815	0.00851229	MAPK8/SIRT1	2
BP	GO:1902893	regulation of miRNA transcription	2/49	61/18903	0.0109282	0.0239815	0.00851229	TNF/NR3C1	2
BP	GO:0043506	regulation of JUN kinase activity	2/49	62/18903	0.0112739	0.0246683	0.00875609	TNF/SYK	2
BP	GO:0061614	miRNA transcription	2/49	62/18903	0.0112739	0.0246683	0.00875609	TNF/NR3C1	2
BP	GO:0070228	regulation of lymphocyte apoptotic process	2/49	62/18903	0.0112739	0.0246683	0.00875609	CCL5/LGALS3	2
BP	GO:1903409	reactive oxygen species biosynthetic process	2/49	62/18903	0.0112739	0.0246683	0.00875609	RHOA/MPO	2
BP	GO:0001933	negative regulation of protein phosphorylation	4/49	338/18903	0.0113067	0.0247222	0.00877521	AKT1/CASP3/HGF/SIRT1	4
BP	GO:0050954	sensory perception of mechanical stimulus	3/49	180/18903	0.01135	0.0247989	0.00880243	TNF/CASP3/KIT	3
BP	GO:0110148	biomineralization	3/49	181/18903	0.0115206	0.0251532	0.00892822	PTGS2/IGF1/NOS3	3
BP	GO:0021885	forebrain cell migration	2/49	63/18903	0.0116244	0.0252701	0.00896971	EGFR/RHOA	2
BP	GO:0032615	interleukin-12 production	2/49	63/18903	0.0116244	0.0252701	0.00896971	MAPK14/SYK	2
BP	GO:0032655	regulation of interleukin-12 production	2/49	63/18903	0.0116244	0.0252701	0.00896971	MAPK14/SYK	2
BP	GO:0046579	positive regulation of Ras protein signal transduction	2/49	63/18903	0.0116244	0.0252701	0.00896971	SRC/IGF1	2
BP	GO:0050994	regulation of lipid catabolic process	2/49	63/18903	0.0116244	0.0252701	0.00896971	TNF/AKT1	2
BP	GO:2001244	positive regulation of intrinsic apoptotic signaling pathway	2/49	63/18903	0.0116244	0.0252701	0.00896971	SIRT1/LCK	2
BP	GO:0002822	regulation of adaptive immune response based on somatic recombination of immune receptors built from immunoglobulin superfamily domains	3/49	182/18903	0.0116926	0.0254	0.00901581	TNF/IL6/JAK2	3
BP	GO:0000768	syncytium formation by plasma membrane fusion	2/49	64/18903	0.0119797	0.0259489	0.00921064	ITGB1/MAPK14	2
BP	GO:0002218	activation of innate immune response	2/49	64/18903	0.0119797	0.0259489	0.00921064	SRC/SYK	2
BP	GO:0035306	positive regulation of dephosphorylation	2/49	64/18903	0.0119797	0.0259489	0.00921064	SRC/JAK2	2
BP	GO:0140253	cell-cell fusion	2/49	64/18903	0.0119797	0.0259489	0.00921064	ITGB1/MAPK14	2
BP	GO:0032200	telomere organization	3/49	185/18903	0.0122176	0.0264451	0.00938678	SRC/MAPK3/MAPK1	3
BP	GO:0003170	heart valve development	2/49	65/18903	0.0123398	0.0266521	0.00946025	MDM2/NOS3	2
BP	GO:0015800	acidic amino acid transport	2/49	65/18903	0.0123398	0.0266521	0.00946025	TNF/ITGB1	2
BP	GO:0040014	regulation of multicellular organism growth	2/49	65/18903	0.0123398	0.0266521	0.00946025	IGF1/PIK3CA	2
BP	GO:0000075	cell cycle checkpoint signaling	3/49	186/18903	0.0123956	0.0267535	0.00949623	MDM2/MAPK14/CDK2	3
BP	GO:0002221	pattern recognition receptor signaling pathway	3/49	187/18903	0.012575	0.0271214	0.00962682	TNF/ESR1/CASP1	3
BP	GO:0010812	negative regulation of cell-substrate adhesion	2/49	66/18903	0.0127045	0.0273029	0.00969126	SRC/RHOA	2
BP	GO:0031343	positive regulation of cell killing	2/49	66/18903	0.0127045	0.0273029	0.00969126	MAPK8/SYK	2
BP	GO:0033692	cellular polysaccharide biosynthetic process	2/49	66/18903	0.0127045	0.0273029	0.00969126	AKT1/IGF1	2
BP	GO:0050854	regulation of antigen receptor-mediated signaling pathway	2/49	66/18903	0.0127045	0.0273029	0.00969126	LCK/LGALS3	2
BP	GO:0072577	endothelial cell apoptotic process	2/49	66/18903	0.0127045	0.0273029	0.00969126	TNF/KDR	2
BP	GO:0002833	positive regulation of response to biotic stimulus	3/49	188/18903	0.012756	0.0273745	0.00971667	SRC/CCL5/SYK	3
BP	GO:0010721	negative regulation of cell development	3/49	188/18903	0.012756	0.0273745	0.00971667	TNF/IL6/IGF1	3
BP	GO:0001906	cell killing	3/49	189/18903	0.0129385	0.0277463	0.00984864	GAPDH/MAPK8/SYK	3
BP	GO:0031638	zymogen activation	2/49	67/18903	0.0130739	0.0279573	0.00992352	CASP8/PLAU	2
BP	GO:0032206	positive regulation of telomere maintenance	2/49	67/18903	0.0130739	0.0279573	0.00992352	MAPK3/MAPK1	2
BP	GO:0051205	protein insertion into membrane	2/49	67/18903	0.0130739	0.0279573	0.00992352	EGFR/MAPK8	2
BP	GO:0070613	regulation of protein processing	2/49	67/18903	0.0130739	0.0279573	0.00992352	SRC/PLAU	2
BP	GO:0043433	negative regulation of DNA-binding transcription factor activity	3/49	190/18903	0.0131224	0.028041	0.00995325	ESR1/SIRT1/HMOX1	3
BP	GO:1901990	regulation of mitotic cell cycle phase transition	4/49	354/18903	0.0132124	0.0282134	0.0100144	AKT1/EGFR/MDM2/CDK2	4
BP	GO:0006949	syncytium formation	2/49	68/18903	0.013448	0.0286353	0.0101642	ITGB1/MAPK14	2
BP	GO:0038034	signal transduction in absence of ligand	2/49	68/18903	0.013448	0.0286353	0.0101642	TNF/AKT1	2
BP	GO:0042446	hormone biosynthetic process	2/49	68/18903	0.013448	0.0286353	0.0101642	IGF1R/NR3C1	2
BP	GO:0097192	extrinsic apoptotic signaling pathway in absence of ligand	2/49	68/18903	0.013448	0.0286353	0.0101642	TNF/AKT1	2
BP	GO:0016311	dephosphorylation	4/49	357/18903	0.0135913	0.0289198	0.0102652	TNF/SRC/JAK2/LGALS3	4
BP	GO:0046578	regulation of Ras protein signal transduction	3/49	193/18903	0.0136833	0.0290951	0.0103274	SRC/IGF1/ITGB1	3
BP	GO:0002260	lymphocyte homeostasis	2/49	69/18903	0.0138268	0.0293174	0.0104063	AKT1/CASP3	2
BP	GO:0014015	positive regulation of gliogenesis	2/49	69/18903	0.0138268	0.0293174	0.0104063	TNF/IL6	2
BP	GO:0034394	protein localization to cell surface	2/49	69/18903	0.0138268	0.0293174	0.0104063	TNF/AKT1	2
BP	GO:0055021	regulation of cardiac muscle tissue growth	2/49	69/18903	0.0138268	0.0293174	0.0104063	IGF1/MAPK14	2
BP	GO:0061136	regulation of proteasomal protein catabolic process	3/49	194/18903	0.0138733	0.0293953	0.010434	AKT1/MDM2/CDK2	3
BP	GO:0030193	regulation of blood coagulation	2/49	70/18903	0.0142101	0.0300879	0.0106798	NOS3/PLAU	2
BP	GO:0032715	negative regulation of interleukin-6 production	2/49	71/18903	0.0145981	0.0308443	0.0109483	TNF/HGF	2
BP	GO:0051057	positive regulation of small GTPase mediated signal transduction	2/49	71/18903	0.0145981	0.0308443	0.0109483	SRC/IGF1	2
BP	GO:2000379	positive regulation of reactive oxygen species metabolic process	2/49	71/18903	0.0145981	0.0308443	0.0109483	MAPK14/SYK	2
BP	GO:0002695	negative regulation of leukocyte activation	3/49	198/18903	0.0146482	0.0309286	0.0109782	CASP3/HMOX1/LGALS3	3
BP	GO:0120032	regulation of plasma membrane bounded cell projection assembly	3/49	199/18903	0.0148457	0.0313237	0.0111184	PIK3CA/KIT/HRAS	3
BP	GO:0046626	regulation of insulin receptor signaling pathway	2/49	72/18903	0.0149905	0.0314969	0.0111799	SRC/SIRT1	2
BP	GO:0060411	cardiac septum morphogenesis	2/49	72/18903	0.0149905	0.0314969	0.0111799	MDM2/NOS3	2
BP	GO:0070265	necrotic cell death	2/49	72/18903	0.0149905	0.0314969	0.0111799	TNF/CASP8	2
BP	GO:1900046	regulation of hemostasis	2/49	72/18903	0.0149905	0.0314969	0.0111799	NOS3/PLAU	2
BP	GO:1900076	regulation of cellular response to insulin stimulus	2/49	72/18903	0.0149905	0.0314969	0.0111799	SRC/SIRT1	2
BP	GO:1903317	regulation of protein maturation	2/49	72/18903	0.0149905	0.0314969	0.0111799	SRC/PLAU	2
BP	GO:0030336	negative regulation of cell migration	4/49	368/18903	0.0150395	0.0315668	0.0112047	TNF/AKT1/RHOA/HMOX1	4
BP	GO:0008154	actin polymerization or depolymerization	3/49	200/18903	0.0150448	0.0315668	0.0112047	RHOA/PIK3CA/JAK2	3
BP	GO:0006887	exocytosis	4/49	369/18903	0.0151758	0.0318196	0.0112945	KIT/CCL5/SYK/HMOX1	4
BP	GO:0000271	polysaccharide biosynthetic process	2/49	73/18903	0.0153876	0.0321517	0.0114123	AKT1/IGF1	2
BP	GO:0002067	glandular epithelial cell differentiation	2/49	73/18903	0.0153876	0.0321517	0.0114123	AKT1/PGR	2
BP	GO:0045665	negative regulation of neuron differentiation	2/49	73/18903	0.0153876	0.0321517	0.0114123	RHOA/ITGB1	2
BP	GO:0046637	regulation of alpha-beta T cell differentiation	2/49	73/18903	0.0153876	0.0321517	0.0114123	RHOA/SYK	2
BP	GO:0072678	T cell migration	2/49	73/18903	0.0153876	0.0321517	0.0114123	RHOA/CCL5	2
BP	GO:0098739	import across plasma membrane	3/49	202/18903	0.0154474	0.0322543	0.0114488	TNF/AKT1/ITGB1	3
BP	GO:0006338	chromatin remodeling	4/49	373/18903	0.015729	0.0328195	0.0116494	ESR1/PIK3CA/SIRT1/CDK2	4
BP	GO:0003281	ventricular septum development	2/49	74/18903	0.0157891	0.0328313	0.0116536	MDM2/NOS3	2
BP	GO:0030330	DNA damage response, signal transduction by p53 class mediator	2/49	74/18903	0.0157891	0.0328313	0.0116536	MDM2/SIRT1	2
BP	GO:0042058	regulation of epidermal growth factor receptor signaling pathway	2/49	74/18903	0.0157891	0.0328313	0.0116536	EGFR/MMP9	2
BP	GO:0051145	smooth muscle cell differentiation	2/49	74/18903	0.0157891	0.0328313	0.0116536	KIT/SIRT1	2
BP	GO:0051298	centrosome duplication	2/49	74/18903	0.0157891	0.0328313	0.0116536	SIRT1/CDK2	2
BP	GO:0031032	actomyosin structure organization	3/49	204/18903	0.0158561	0.0329251	0.0116869	SRC/RHOA/ITGB1	3
BP	GO:0050864	regulation of B cell activation	3/49	204/18903	0.0158561	0.0329251	0.0116869	IL6/CASP3/SYK	3
BP	GO:0002460	adaptive immune response based on somatic recombination of immune receptors built from immunoglobulin superfamily domains	4/49	375/18903	0.0160103	0.0332224	0.0117924	TNF/IL6/HRAS/JAK2	4
BP	GO:0005977	glycogen metabolic process	2/49	75/18903	0.0161951	0.0335137	0.0118958	AKT1/IGF1	2
BP	GO:0045661	regulation of myoblast differentiation	2/49	75/18903	0.0161951	0.0335137	0.0118958	TNF/MAPK14	2
BP	GO:0060337	type I interferon signaling pathway	2/49	75/18903	0.0161951	0.0335137	0.0118958	STAT1/JAK1	2
BP	GO:2000242	negative regulation of reproductive process	2/49	75/18903	0.0161951	0.0335137	0.0118958	IGF1/KIT	2
BP	GO:1902115	regulation of organelle assembly	3/49	207/18903	0.0164805	0.0340809	0.0120971	TNF/SRC/RHOA	3
BP	GO:0002637	regulation of immunoglobulin production	2/49	76/18903	0.0166056	0.0342221	0.0121472	TNF/IL6	2
BP	GO:0006073	cellular glucan metabolic process	2/49	76/18903	0.0166056	0.0342221	0.0121472	AKT1/IGF1	2
BP	GO:0015807	L-amino acid transport	2/49	76/18903	0.0166056	0.0342221	0.0121472	TNF/ITGB1	2
BP	GO:0044042	glucan metabolic process	2/49	76/18903	0.0166056	0.0342221	0.0121472	AKT1/IGF1	2
BP	GO:0060420	regulation of heart growth	2/49	76/18903	0.0166056	0.0342221	0.0121472	IGF1/MAPK14	2
BP	GO:0042326	negative regulation of phosphorylation	4/49	381/18903	0.0168732	0.0347499	0.0123346	AKT1/CASP3/HGF/SIRT1	4
BP	GO:0045732	positive regulation of protein catabolic process	3/49	209/18903	0.0169044	0.0347666	0.0123405	TNF/AKT1/MDM2	3
BP	GO:0050807	regulation of synapse organization	3/49	209/18903	0.0169044	0.0347666	0.0123405	TNF/RHOA/MAPK14	3
BP	GO:0042742	defense response to bacterium	4/49	382/18903	0.0170198	0.0349338	0.0123999	TNF/IL6/MPO/SYK	4
BP	GO:0043297	apical junction assembly	2/49	77/18903	0.0170205	0.0349338	0.0123999	TNF/RHOA	2
BP	GO:0071357	cellular response to type I interferon	2/49	77/18903	0.0170205	0.0349338	0.0123999	STAT1/JAK1	2
BP	GO:0007623	circadian rhythm	3/49	210/18903	0.0171187	0.0351114	0.0124629	TNF/MAPK8/SIRT1	3
BP	GO:2000146	negative regulation of cell motility	4/49	383/18903	0.0171673	0.0351871	0.0124898	TNF/AKT1/RHOA/HMOX1	4
BP	GO:0034637	cellular carbohydrate biosynthetic process	2/49	78/18903	0.0174398	0.0356487	0.0126536	AKT1/IGF1	2
BP	GO:0043537	negative regulation of blood vessel endothelial cell migration	2/49	78/18903	0.0174398	0.0356487	0.0126536	TNF/RHOA	2
BP	GO:0051966	regulation of synaptic transmission, glutamatergic	2/49	78/18903	0.0174398	0.0356487	0.0126536	TNF/PTGS2	2
BP	GO:1902475	L-alpha-amino acid transmembrane transport	2/49	78/18903	0.0174398	0.0356487	0.0126536	TNF/ITGB1	2
BP	GO:0050803	regulation of synapse structure or activity	3/49	215/18903	0.0182129	0.0372037	0.0132056	TNF/RHOA/MAPK14	3
BP	GO:0071230	cellular response to amino acid stimulus	2/49	80/18903	0.0182916	0.0373139	0.0132447	TNF/EGFR	2
BP	GO:1901184	regulation of ERBB signaling pathway	2/49	80/18903	0.0182916	0.0373139	0.0132447	EGFR/MMP9	2
BP	GO:0006469	negative regulation of protein kinase activity	3/49	216/18903	0.0184363	0.0375836	0.0133404	AKT1/CASP3/SIRT1	3
BP	GO:0044773	mitotic DNA damage checkpoint signaling	2/49	81/18903	0.018724	0.0381186	0.0135303	MDM2/CDK2	2
BP	GO:0072332	intrinsic apoptotic signaling pathway by p53 class mediator	2/49	81/18903	0.018724	0.0381186	0.0135303	MDM2/SIRT1	2
BP	GO:0042180	cellular ketone metabolic process	3/49	218/18903	0.0188878	0.0384259	0.0136394	AKT1/PTGS2/SIRT1	3
BP	GO:0006446	regulation of translational initiation	2/49	82/18903	0.0191607	0.0388501	0.01379	TNF/CCL5	2
BP	GO:0021766	hippocampus development	2/49	82/18903	0.0191607	0.0388501	0.01379	CASP3/IGF1R	2
BP	GO:0031016	pancreas development	2/49	82/18903	0.0191607	0.0388501	0.01379	IL6/AKT1	2
BP	GO:0043242	negative regulation of protein-containing complex disassembly	2/49	82/18903	0.0191607	0.0388501	0.01379	TNF/PIK3CA	2
BP	GO:2001021	negative regulation of response to DNA damage stimulus	2/49	82/18903	0.0191607	0.0388501	0.01379	MDM2/SIRT1	2
BP	GO:0006094	gluconeogenesis	2/49	83/18903	0.0196017	0.039611	0.0140601	SIRT1/NR3C1	2
BP	GO:0006096	glycolytic process	2/49	83/18903	0.0196017	0.039611	0.0140601	GAPDH/IGF1	2
BP	GO:0014032	neural crest cell development	2/49	83/18903	0.0196017	0.039611	0.0140601	MAPK3/MAPK1	2
BP	GO:0034340	response to type I interferon	2/49	83/18903	0.0196017	0.039611	0.0140601	STAT1/JAK1	2
BP	GO:0061515	myeloid cell development	2/49	83/18903	0.0196017	0.039611	0.0140601	SRC/KIT	2
BP	GO:0006631	fatty acid metabolic process	4/49	400/18903	0.0197973	0.0399794	0.0141908	AKT1/PTGS2/SIRT1/MAPK14	4
BP	GO:0006757	ATP generation from ADP	2/49	84/18903	0.020047	0.0404024	0.014341	GAPDH/IGF1	2
BP	GO:0051899	membrane depolarization	2/49	84/18903	0.020047	0.0404024	0.014341	SRC/KDR	2
BP	GO:0097006	regulation of plasma lipoprotein particle levels	2/49	84/18903	0.020047	0.0404024	0.014341	MPO/HMOX1	2
BP	GO:0008306	associative learning	2/49	85/18903	0.0204965	0.0412532	0.0146429	KIT/ITGB1	2
BP	GO:0044774	mitotic DNA integrity checkpoint signaling	2/49	85/18903	0.0204965	0.0412532	0.0146429	MDM2/CDK2	2
BP	GO:0019319	hexose biosynthetic process	2/49	86/18903	0.0209502	0.042082	0.0149372	SIRT1/NR3C1	2
BP	GO:0032092	positive regulation of protein binding	2/49	86/18903	0.0209502	0.042082	0.0149372	MMP9/ACE	2
BP	GO:0033273	response to vitamin	2/49	86/18903	0.0209502	0.042082	0.0149372	PTGS2/IGF1R	2
BP	GO:1903050	regulation of proteolysis involved in protein catabolic process	3/49	227/18903	0.0209953	0.0421446	0.0149593	AKT1/MDM2/CDK2	3
BP	GO:0045069	regulation of viral genome replication	2/49	87/18903	0.0214082	0.0428875	0.015223	TNF/CCL5	2
BP	GO:2000134	negative regulation of G1/S transition of mitotic cell cycle	2/49	87/18903	0.0214082	0.0428875	0.015223	MDM2/CDK2	2
BP	GO:2000243	positive regulation of reproductive process	2/49	87/18903	0.0214082	0.0428875	0.015223	SRC/AR	2
BP	GO:0006112	energy reserve metabolic process	2/49	88/18903	0.0218702	0.0437841	0.0155413	AKT1/IGF1	2
BP	GO:0001960	negative regulation of cytokine-mediated signaling pathway	2/49	89/18903	0.0223365	0.0446285	0.015841	IL6/CCL5	2
BP	GO:0048678	response to axon injury	2/49	89/18903	0.0223365	0.0446285	0.015841	JAK2/IGF1R	2
BP	GO:0048864	stem cell development	2/49	89/18903	0.0223365	0.0446285	0.015841	MAPK3/MAPK1	2
BP	GO:0007163	establishment or maintenance of cell polarity	3/49	234/18903	0.0227207	0.0453662	0.0161029	RHOA/ITGB1/IGF1R	3
BP	GO:0030641	regulation of cellular pH	2/49	90/18903	0.0228068	0.0454477	0.0161318	MAPK3/MAPK1	2
BP	GO:0046364	monosaccharide biosynthetic process	2/49	90/18903	0.0228068	0.0454477	0.0161318	SIRT1/NR3C1	2
BP	GO:2000177	regulation of neural precursor cell proliferation	2/49	90/18903	0.0228068	0.0454477	0.0161318	RHOA/ITGB1	2
BP	GO:0040013	negative regulation of locomotion	4/49	419/18903	0.0230184	0.0458391	0.0162707	TNF/AKT1/RHOA/HMOX1	4
BP	GO:0001942	hair follicle development	2/49	91/18903	0.0232812	0.0463012	0.0164348	TNF/EGFR	2
BP	GO:1903351	cellular response to dopamine	2/49	91/18903	0.0232812	0.0463012	0.0164348	MAPK3/MAPK1	2
BP	GO:0060537	muscle tissue development	4/49	422/18903	0.0235547	0.0468141	0.0166168	IGF1/RHOA/ITGB1/MAPK14	4
BP	GO:0002028	regulation of sodium ion transport	2/49	92/18903	0.0237598	0.0470665	0.0167064	AKT1/NOS3	2
BP	GO:0009791	post-embryonic development	2/49	92/18903	0.0237598	0.0470665	0.0167064	KDR/JAK2	2
BP	GO:0046031	ADP metabolic process	2/49	92/18903	0.0237598	0.0470665	0.0167064	GAPDH/IGF1	2
BP	GO:0072091	regulation of stem cell proliferation	2/49	92/18903	0.0237598	0.0470665	0.0167064	KDR/ACE	2
BP	GO:1903350	response to dopamine	2/49	92/18903	0.0237598	0.0470665	0.0167064	MAPK3/MAPK1	2
BP	GO:0006835	dicarboxylic acid transport	2/49	93/18903	0.0242423	0.0478995	0.0170021	TNF/ITGB1	2
BP	GO:0051781	positive regulation of cell division	2/49	93/18903	0.0242423	0.0478995	0.0170021	RHOA/IGF1R	2
BP	GO:0055017	cardiac muscle tissue growth	2/49	93/18903	0.0242423	0.0478995	0.0170021	IGF1/MAPK14	2
BP	GO:0033673	negative regulation of kinase activity	3/49	240/18903	0.0242597	0.0478995	0.0170021	AKT1/CASP3/SIRT1	3
BP	GO:0045333	cellular respiration	3/49	240/18903	0.0242597	0.0478995	0.0170021	TNF/RHOA/PIK3CA	3
BP	GO:0048738	cardiac muscle tissue development	3/49	241/18903	0.0245216	0.0483848	0.0171744	IGF1/ITGB1/MAPK14	3
BP	GO:0022404	molting cycle process	2/49	94/18903	0.0247289	0.0486346	0.017263	TNF/EGFR	2
BP	GO:0022405	hair cycle process	2/49	94/18903	0.0247289	0.0486346	0.017263	TNF/EGFR	2
BP	GO:0032436	positive regulation of proteasomal ubiquitin-dependent protein catabolic process	2/49	94/18903	0.0247289	0.0486346	0.017263	AKT1/MDM2	2
BP	GO:0060761	negative regulation of response to cytokine stimulus	2/49	94/18903	0.0247289	0.0486346	0.017263	IL6/CCL5	2
BP	GO:1900542	regulation of purine nucleotide metabolic process	2/49	94/18903	0.0247289	0.0486346	0.017263	IGF1/NOS3	2
BP	GO:0009205	purine ribonucleoside triphosphate metabolic process	3/49	242/18903	0.0247851	0.0486498	0.0172684	GAPDH/IGF1/RHOA	3
BP	GO:0032984	protein-containing complex disassembly	3/49	242/18903	0.0247851	0.0486498	0.0172684	TNF/PIK3CA/IGF1R	3
BP	GO:0045055	regulated exocytosis	3/49	242/18903	0.0247851	0.0486498	0.0172684	KIT/SYK/HMOX1	3
BP	GO:0042391	regulation of membrane potential	4/49	431/18903	0.0252091	0.0490882	0.017424	TNF/AKT1/SRC/KDR	4
BP	GO:0032465	regulation of cytokinesis	2/49	95/18903	0.0252195	0.0490882	0.017424	RHOA/IGF1R	2
BP	GO:0098773	skin epidermis development	2/49	95/18903	0.0252195	0.0490882	0.017424	TNF/EGFR	2
BP	GO:0050808	synapse organization	4/49	432/18903	0.0253972	0.0490882	0.017424	TNF/RHOA/IGF1R/MAPK14	4
BP	GO:0001547	antral ovarian follicle growth	1/49	10/18903	0.0256275	0.0490882	0.017424	ESR1	1
BP	GO:0002002	regulation of angiotensin levels in blood	1/49	10/18903	0.0256275	0.0490882	0.017424	ACE	1
BP	GO:0002291	T cell activation via T cell receptor contact with antigen bound to MHC molecule on antigen presenting cell	1/49	10/18903	0.0256275	0.0490882	0.017424	LGALS3	1
BP	GO:0003056	regulation of vascular associated smooth muscle contraction	1/49	10/18903	0.0256275	0.0490882	0.017424	RHOA	1
BP	GO:0010572	positive regulation of platelet activation	1/49	10/18903	0.0256275	0.0490882	0.017424	JAK2	1
BP	GO:0015911	long-chain fatty acid import across plasma membrane	1/49	10/18903	0.0256275	0.0490882	0.017424	AKT1	1
BP	GO:0032819	positive regulation of natural killer cell proliferation	1/49	10/18903	0.0256275	0.0490882	0.017424	JAK2	1
BP	GO:0033007	negative regulation of mast cell activation involved in immune response	1/49	10/18903	0.0256275	0.0490882	0.017424	HMOX1	1
BP	GO:0033034	positive regulation of myeloid cell apoptotic process	1/49	10/18903	0.0256275	0.0490882	0.017424	SIRT1	1
BP	GO:0035747	natural killer cell chemotaxis	1/49	10/18903	0.0256275	0.0490882	0.017424	CCL5	1
BP	GO:0036093	germ cell proliferation	1/49	10/18903	0.0256275	0.0490882	0.017424	SRC	1
BP	GO:0042368	vitamin D biosynthetic process	1/49	10/18903	0.0256275	0.0490882	0.017424	TNF	1
BP	GO:0046886	positive regulation of hormone biosynthetic process	1/49	10/18903	0.0256275	0.0490882	0.017424	IGF1R	1
BP	GO:0051933	amino acid neurotransmitter reuptake	1/49	10/18903	0.0256275	0.0490882	0.017424	ITGB1	1
BP	GO:0051974	negative regulation of telomerase activity	1/49	10/18903	0.0256275	0.0490882	0.017424	SRC	1
BP	GO:0060068	vagina development	1/49	10/18903	0.0256275	0.0490882	0.017424	ESR1	1
BP	GO:0060525	prostate glandular acinus development	1/49	10/18903	0.0256275	0.0490882	0.017424	ESR1	1
BP	GO:0060768	regulation of epithelial cell proliferation involved in prostate gland development	1/49	10/18903	0.0256275	0.0490882	0.017424	AR	1
BP	GO:0070091	glucagon secretion	1/49	10/18903	0.0256275	0.0490882	0.017424	IL6	1
BP	GO:0070092	regulation of glucagon secretion	1/49	10/18903	0.0256275	0.0490882	0.017424	IL6	1
BP	GO:0070099	regulation of chemokine-mediated signaling pathway	1/49	10/18903	0.0256275	0.0490882	0.017424	CCL5	1
BP	GO:0070391	response to lipoteichoic acid	1/49	10/18903	0.0256275	0.0490882	0.017424	MAPK14	1
BP	GO:0071223	cellular response to lipoteichoic acid	1/49	10/18903	0.0256275	0.0490882	0.017424	MAPK14	1
BP	GO:0071838	cell proliferation in bone marrow	1/49	10/18903	0.0256275	0.0490882	0.017424	ACE	1
BP	GO:0072203	cell proliferation involved in metanephros development	1/49	10/18903	0.0256275	0.0490882	0.017424	STAT1	1
BP	GO:0090281	negative regulation of calcium ion import	1/49	10/18903	0.0256275	0.0490882	0.017424	ACE	1
BP	GO:0097050	type B pancreatic cell apoptotic process	1/49	10/18903	0.0256275	0.0490882	0.017424	IL6	1
BP	GO:1902237	positive regulation of endoplasmic reticulum stress-induced intrinsic apoptotic signaling pathway	1/49	10/18903	0.0256275	0.0490882	0.017424	SIRT1	1
BP	GO:1903596	regulation of gap junction assembly	1/49	10/18903	0.0256275	0.0490882	0.017424	ACE	1
BP	GO:1904181	positive regulation of membrane depolarization	1/49	10/18903	0.0256275	0.0490882	0.017424	KDR	1
BP	GO:1990700	nucleolar chromatin organization	1/49	10/18903	0.0256275	0.0490882	0.017424	SIRT1	1
BP	GO:2000347	positive regulation of hepatocyte proliferation	1/49	10/18903	0.0256275	0.0490882	0.017424	TNF	1
BP	GO:2000659	regulation of interleukin-1-mediated signaling pathway	1/49	10/18903	0.0256275	0.0490882	0.017424	IL6	1
BP	GO:2001269	positive regulation of cysteine-type endopeptidase activity involved in apoptotic signaling pathway	1/49	10/18903	0.0256275	0.0490882	0.017424	JAK2	1
BP	GO:0014033	neural crest cell differentiation	2/49	96/18903	0.0257141	0.0491291	0.0174385	MAPK3/MAPK1	2
BP	GO:0045807	positive regulation of endocytosis	2/49	96/18903	0.0257141	0.0491291	0.0174385	SYK/SELE	2
BP	GO:0046330	positive regulation of JNK cascade	2/49	96/18903	0.0257141	0.0491291	0.0174385	TNF/HRAS	2
BP	GO:0051153	regulation of striated muscle cell differentiation	2/49	96/18903	0.0257141	0.0491291	0.0174385	IGF1/MAPK14	2
BP	GO:0045930	negative regulation of mitotic cell cycle	3/49	246/18903	0.0258542	0.0493654	0.0175224	TNF/MDM2/CDK2	3
BP	GO:0006813	potassium ion transport	3/49	247/18903	0.0261253	0.04982	0.0176838	ITGB1/NOS3/CDK2	3
BP	GO:0009144	purine nucleoside triphosphate metabolic process	3/49	247/18903	0.0261253	0.04982	0.0176838	GAPDH/IGF1/RHOA	3
BP	GO:0010596	negative regulation of endothelial cell migration	2/49	97/18903	0.0262126	0.0499233	0.0177204	TNF/RHOA	2
BP	GO:0043502	regulation of muscle adaptation	2/49	97/18903	0.0262126	0.0499233	0.0177204	IGF1/NOS3	2
CC	GO:0045121	membrane raft	16/49	326/19869	3.92159e-17	3.45812e-15	2.01507e-15	TNF/EGFR/SRC/CASP3/MAPK3/PTGS2/KDR/MAPK1/JAK2/ITGB1/IGF1R/HMOX1/CASP8/LCK/NOS3/SELE	16
CC	GO:0098857	membrane microdomain	16/49	327/19869	4.11681e-17	3.45812e-15	2.01507e-15	TNF/EGFR/SRC/CASP3/MAPK3/PTGS2/KDR/MAPK1/JAK2/ITGB1/IGF1R/HMOX1/CASP8/LCK/NOS3/SELE	16
CC	GO:0005901	caveola	9/49	82/19869	3.97219e-13	2.22443e-11	1.29619e-11	SRC/MAPK3/PTGS2/MAPK1/JAK2/IGF1R/HMOX1/NOS3/SELE	9
CC	GO:0044853	plasma membrane raft	9/49	113/19869	7.64854e-12	3.21239e-10	1.87188e-10	SRC/MAPK3/PTGS2/MAPK1/JAK2/IGF1R/HMOX1/NOS3/SELE	9
CC	GO:0005925	focal adhesion	11/49	422/19869	4.91468e-09	1.65133e-07	9.62243e-08	EGFR/SRC/MAPK3/ANXA5/MAPK1/RHOA/JAK2/ITGB1/FLT1/JAK1/PLAU	11
CC	GO:0030055	cell-substrate junction	11/49	432/19869	6.26585e-09	1.75444e-07	1.02232e-07	EGFR/SRC/MAPK3/ANXA5/MAPK1/RHOA/JAK2/ITGB1/FLT1/JAK1/PLAU	11
CC	GO:1904090	peptidase inhibitor complex	3/49	11/19869	2.29361e-06	5.50466e-05	3.2076e-05	CASP1/CTSB/PLAU	3
CC	GO:0009898	cytoplasmic side of plasma membrane	6/49	173/19869	4.09601e-06	8.29792e-05	4.83525e-05	AKT1/SRC/RHOA/KIT/SYK/LCK	6
CC	GO:0031234	extrinsic component of cytoplasmic side of plasma membrane	5/49	99/19869	4.44531e-06	8.29792e-05	4.83525e-05	AKT1/SRC/RHOA/SYK/LCK	5
CC	GO:0101002	ficolin-1-rich granule	6/49	185/19869	6.02453e-06	0.000101212	5.8977e-05	MMP9/MAPK1/RHOA/MAPK14/CTSB/LGALS3	6
CC	GO:0098562	cytoplasmic side of membrane	6/49	204/19869	1.05361e-05	0.000160915	9.37665e-05	AKT1/SRC/RHOA/KIT/SYK/LCK	6
CC	GO:0009897	external side of plasma membrane	8/49	462/19869	1.571e-05	0.000219939	0.00012816	TNF/KDR/ANXA5/KIT/ITGB1/ACE/CTSB/SELE	8
CC	GO:0019897	extrinsic component of plasma membrane	5/49	172/19869	6.42624e-05	0.000830468	0.000483919	AKT1/SRC/RHOA/SYK/LCK	5
CC	GO:0032587	ruffle membrane	4/49	97/19869	9.55565e-05	0.00114668	0.000668177	EGFR/SRC/RHOA/ITGB1	4
CC	GO:0019898	extrinsic component of membrane	6/49	316/19869	0.000121369	0.00135933	0.00079209	AKT1/SRC/RHOA/PIK3CA/SYK/LCK	6
CC	GO:0098978	glutamatergic synapse	6/49	324/19869	0.000139095	0.00144528	0.000842177	SRC/RHOA/HRAS/JAK2/ITGB1/MAPK14	6
CC	GO:0031983	vesicle lumen	6/49	327/19869	0.000146249	0.00144528	0.000842177	EGFR/IGF1/MAPK1/HGF/MPO/MAPK14	6
CC	GO:1904813	ficolin-1-rich granule lumen	4/49	124/19869	0.000246405	0.00229978	0.0013401	MMP9/MAPK1/MAPK14/CTSB	4
CC	GO:0000791	euchromatin	3/49	60/19869	0.000436936	0.00386344	0.00225125	ESR1/JAK2/SIRT1	3
CC	GO:0031252	cell leading edge	6/49	421/19869	0.0005651	0.00474684	0.00276601	AKT1/EGFR/SRC/RHOA/PIK3CA/ITGB1	6
CC	GO:0070820	tertiary granule	4/49	164/19869	0.000709906	0.00567925	0.00330934	MMP9/RHOA/LGALS3/PLAU	4
CC	GO:0031143	pseudopodium	2/49	18/19869	0.000888882	0.00674389	0.00392971	MAPK3/MAPK1	2
CC	GO:0031256	leading edge membrane	4/49	177/19869	0.000943462	0.00674389	0.00392971	EGFR/SRC/RHOA/ITGB1	4
CC	GO:0001726	ruffle	4/49	178/19869	0.000963413	0.00674389	0.00392971	EGFR/SRC/RHOA/ITGB1	4
CC	GO:0098802	plasma membrane signaling receptor complex	5/49	319/19869	0.00110532	0.00742772	0.00432818	IL6/JAK2/ITGB1/IGF1R/SYK	5
CC	GO:0034774	secretory granule lumen	5/49	322/19869	0.00115224	0.00744526	0.0043384	IGF1/MAPK1/HGF/MPO/MAPK14	5
CC	GO:0060205	cytoplasmic vesicle lumen	5/49	325/19869	0.00120063	0.00747061	0.00435318	IGF1/MAPK1/HGF/MPO/MAPK14	5
CC	GO:0030139	endocytic vesicle	5/49	343/19869	0.00152334	0.00876142	0.00510534	EGFR/MDM2/MPO/SYK/NOS3	5
CC	GO:0031253	cell projection membrane	5/49	344/19869	0.00154297	0.00876142	0.00510534	EGFR/SRC/RHOA/ITGB1/ACE	5
CC	GO:0030027	lamellipodium	4/49	203/19869	0.00156454	0.00876142	0.00510534	AKT1/RHOA/PIK3CA/ITGB1	4
CC	GO:0031968	organelle outer membrane	4/49	235/19869	0.00266342	0.0144163	0.00840049	PTGS2/HMOX1/CASP8/PGR	4
CC	GO:0019867	outer membrane	4/49	237/19869	0.00274597	0.0144163	0.00840049	PTGS2/HMOX1/CASP8/PGR	4
CC	GO:0031904	endosome lumen	2/49	35/19869	0.00336559	0.0171339	0.00998405	JAK2/CTSB	2
CC	GO:0005770	late endosome	4/49	288/19869	0.0054887	0.0264611	0.015419	EGFR/SRC/MAPK3/MAPK1	4
CC	GO:0001772	immunological synapse	2/49	45/19869	0.00551272	0.0264611	0.015419	LCK/LGALS3	2
CC	GO:0031965	nuclear membrane	4/49	305/19869	0.00670459	0.0303497	0.017685	GAPDH/EGFR/PTGS2/SIRT1	4
CC	GO:0014704	intercalated disc	2/49	50/19869	0.00676806	0.0303497	0.017685	PIK3CA/ITGB1	2
CC	GO:0005635	nuclear envelope	5/49	488/19869	0.00686481	0.0303497	0.017685	GAPDH/EGFR/MAPK3/PTGS2/SIRT1	5
CC	GO:0005788	endoplasmic reticulum lumen	4/49	312/19869	0.00725334	0.0306733	0.0178736	IL6/MAPK3/PTGS2/MAPK1	4
CC	GO:0098636	protein complex involved in cell adhesion	2/49	52/19869	0.00730317	0.0306733	0.0178736	ITGB1/PLAU	2
CC	GO:0032154	cleavage furrow	2/49	54/19869	0.00785684	0.0321939	0.0187596	RHOA/ITGB1	2
CC	GO:0005775	vacuolar lumen	3/49	176/19869	0.00933948	0.0373579	0.0217687	MAPK1/MPO/CTSB	3
CC	GO:0101003	ficolin-1-rich granule membrane	2/49	61/19869	0.00993811	0.038828	0.0226253	RHOA/LGALS3	2
CC	GO:0005637	nuclear inner membrane	2/49	63/19869	0.010573	0.0403696	0.0235236	PTGS2/SIRT1	2
CC	GO:0031093	platelet alpha granule lumen	2/49	67/19869	0.0118951	0.0443658	0.0258523	IGF1/HGF	2
CC	GO:0030666	endocytic vesicle membrane	3/49	194/19869	0.0121478	0.0443658	0.0258523	EGFR/MDM2/NOS3	3
CC	GO:0032153	cell division site	2/49	72/19869	0.0136443	0.0477551	0.0278272	RHOA/ITGB1	2
CC	GO:0044291	cell-cell contact zone	2/49	72/19869	0.0136443	0.0477551	0.0278272	PIK3CA/ITGB1	2
CC	GO:0005741	mitochondrial outer membrane	3/49	207/19869	0.0144469	0.0495322	0.0288627	HMOX1/CASP8/PGR	3
MF	GO:0004713	protein tyrosine kinase activity	10/49	138/18432	2.55024e-12	6.70714e-10	3.32874e-10	EGFR/SRC/KDR/KIT/JAK2/IGF1R/SYK/LCK/FLT1/JAK1	10
MF	GO:0019902	phosphatase binding	10/49	195/18432	8.00376e-11	1.05249e-08	5.2235e-09	EGFR/MAPK3/STAT1/MAPK1/MAPK8/MAPK14/SYK/LCK/JAK1/LGALS3	10
MF	GO:0005126	cytokine receptor binding	9/49	273/18432	3.68015e-08	2.84435e-06	1.41165e-06	TNF/IL6/CASP3/STAT1/JAK2/CCL5/SYK/CASP8/JAK1	9
MF	GO:0016004	phospholipase activator activity	4/49	14/18432	4.32601e-08	2.84435e-06	1.41165e-06	SRC/CASP3/CCL5/LCK	4
MF	GO:0042169	SH2 domain binding	5/49	41/18432	7.50682e-08	3.32935e-06	1.65235e-06	SRC/KIT/JAK2/SYK/LCK	5
MF	GO:0004707	MAP kinase activity	4/49	16/18432	7.83478e-08	3.32935e-06	1.65235e-06	MAPK3/MAPK1/MAPK8/MAPK14	4
MF	GO:0051117	ATPase binding	6/49	85/18432	9.59398e-08	3.32935e-06	1.65235e-06	EGFR/SRC/ESR1/LCK/PGR/AR	6
MF	GO:0060229	lipase activator activity	4/49	17/18432	1.02255e-07	3.32935e-06	1.65235e-06	SRC/CASP3/CCL5/LCK	4
MF	GO:0004715	non-membrane spanning protein tyrosine kinase activity	5/49	45/18432	1.21414e-07	3.32935e-06	1.65235e-06	SRC/JAK2/SYK/LCK/JAK1	5
MF	GO:0019903	protein phosphatase binding	7/49	149/18432	1.26591e-07	3.32935e-06	1.65235e-06	EGFR/STAT1/MAPK8/MAPK14/LCK/JAK1/LGALS3	7
MF	GO:0043274	phospholipase binding	4/49	23/18432	3.76013e-07	8.99013e-06	4.46178e-06	SRC/SYK/LCK/SELE	4
MF	GO:0004714	transmembrane receptor protein tyrosine kinase activity	5/49	60/18432	5.2678e-07	1.15453e-05	5.72988e-06	EGFR/KDR/KIT/IGF1R/FLT1	5
MF	GO:0004175	endopeptidase activity	9/49	426/18432	1.56599e-06	3.09963e-05	1.53834e-05	MMP9/CASP3/CASP1/CASP8/ACE/CTSB/MMP3/MMP1/PLAU	9
MF	GO:0004674	protein serine/threonine kinase activity	9/49	430/18432	1.69133e-06	3.09963e-05	1.53834e-05	AKT1/EGFR/MAPK3/MAPK1/PIK3CA/MAPK8/MAPK14/SYK/CDK2	9
MF	GO:0020037	heme binding	6/49	139/18432	1.76785e-06	3.09963e-05	1.53834e-05	SRC/PTGS2/JAK2/MPO/HMOX1/NOS3	6
MF	GO:0097199	cysteine-type endopeptidase activity involved in apoptotic signaling pathway	3/49	10/18432	2.0911e-06	3.23821e-05	1.60712e-05	CASP3/CASP1/CASP8	3
MF	GO:0019199	transmembrane receptor protein kinase activity	5/49	79/18432	2.09314e-06	3.23821e-05	1.60712e-05	EGFR/KDR/KIT/IGF1R/FLT1	5
MF	GO:0046906	tetrapyrrole binding	6/49	149/18432	2.64851e-06	3.86977e-05	1.92056e-05	SRC/PTGS2/JAK2/MPO/HMOX1/NOS3	6
MF	GO:0001223	transcription coactivator binding	4/49	40/18432	3.75396e-06	5.19628e-05	2.5789e-05	ESR1/STAT1/PGR/AR	4
MF	GO:0051219	phosphoprotein binding	5/49	92/18432	4.45062e-06	5.85257e-05	2.90462e-05	SRC/MAPK3/MAPK1/SYK/LCK	5
MF	GO:0043560	insulin receptor substrate binding	3/49	13/18432	4.95587e-06	6.20663e-05	3.08034e-05	PIK3CA/JAK2/IGF1R	3
MF	GO:0004712	protein serine/threonine/tyrosine kinase activity	4/49	45/18432	6.0607e-06	7.24529e-05	3.59582e-05	AKT1/MAPK3/MAPK1/MAPK14	4
MF	GO:0001784	phosphotyrosine residue binding	4/49	46/18432	6.62496e-06	7.5755e-05	3.75971e-05	MAPK3/MAPK1/SYK/LCK	4
MF	GO:0097153	cysteine-type endopeptidase activity involved in apoptotic process	3/49	15/18432	7.85487e-06	8.60763e-05	4.27195e-05	CASP3/CASP1/CASP8	3
MF	GO:0032813	tumor necrosis factor receptor superfamily binding	4/49	49/18432	8.55148e-06	8.99616e-05	4.46477e-05	TNF/CASP3/STAT1/CASP8	4
MF	GO:0004879	nuclear receptor activity	4/49	52/18432	1.08629e-05	0.000105812	5.25145e-05	ESR1/PGR/NR3C1/AR	4
MF	GO:0098531	ligand-activated transcription factor activity	4/49	52/18432	1.08629e-05	0.000105812	5.25145e-05	ESR1/PGR/NR3C1/AR	4
MF	GO:0004708	MAP kinase kinase activity	3/49	18/18432	1.40081e-05	0.000131576	6.53009e-05	MAPK3/MAPK1/MAPK14	3
MF	GO:0045309	protein phosphorylated amino acid binding	4/49	58/18432	1.68257e-05	0.000152592	7.57309e-05	MAPK3/MAPK1/SYK/LCK	4
MF	GO:0005158	insulin receptor binding	3/49	22/18432	2.62397e-05	0.000230035	0.000114166	SRC/IGF1/IGF1R	3
MF	GO:0097110	scaffold protein binding	4/49	66/18432	2.81396e-05	0.000238733	0.000118483	SRC/SYK/CASP8/NOS3	4
MF	GO:0003707	nuclear steroid receptor activity	3/49	24/18432	3.43577e-05	0.000282377	0.000140143	ESR1/PGR/NR3C1	3
MF	GO:0106310	protein serine kinase activity	7/49	363/18432	4.57153e-05	0.000364337	0.00018082	AKT1/MAPK3/MAPK1/PIK3CA/MAPK8/MAPK14/CDK2	7
MF	GO:0051019	mitogen-activated protein kinase binding	3/49	28/18432	5.5196e-05	0.000426958	0.000211898	SIRT1/MAPK14/ACE	3
MF	GO:0005178	integrin binding	5/49	156/18432	5.75053e-05	0.000432111	0.000214456	SRC/IGF1/KDR/ITGB1/SYK	5
MF	GO:0043548	phosphatidylinositol 3-kinase binding	3/49	30/18432	6.815e-05	0.000497874	0.000247094	JAK2/IGF1R/LCK	3
MF	GO:0005164	tumor necrosis factor receptor binding	3/49	31/18432	7.53109e-05	0.000535318	0.000265677	TNF/STAT1/CASP8	3
MF	GO:0042562	hormone binding	4/49	87/18432	8.34201e-05	0.000577355	0.00028654	EGFR/IGF1R/NR3C1/AR	4
MF	GO:0008022	protein C-terminus binding	5/49	181/18432	0.000116095	0.000779225	0.000386728	SRC/HRAS/JAK2/SIRT1/LCK	5
MF	GO:0042056	chemoattractant activity	3/49	36/18432	0.000118513	0.000779225	0.000386728	CCL5/HGF/LGALS3	3
MF	GO:0005496	steroid binding	4/49	101/18432	0.000148898	0.000955127	0.000474027	ESR1/PGR/NR3C1/AR	4
MF	GO:0008236	serine-type peptidase activity	5/49	192/18432	0.00015305	0.000958382	0.000475643	MMP9/ACE/MMP3/MMP1/PLAU	5
MF	GO:0017171	serine hydrolase activity	5/49	196/18432	0.000168509	0.00103065	0.00051151	MMP9/ACE/MMP3/MMP1/PLAU	5
MF	GO:0001221	transcription coregulator binding	4/49	109/18432	0.000199746	0.00119394	0.000592549	ESR1/STAT1/PGR/AR	4
MF	GO:0004222	metalloendopeptidase activity	4/49	112/18432	0.000221698	0.0012957	0.000643054	MMP9/ACE/MMP3/MMP1	4
MF	GO:0048020	CCR chemokine receptor binding	3/49	47/18432	0.000263671	0.00150751	0.000748175	STAT1/CCL5/JAK1	3
MF	GO:0004197	cysteine-type endopeptidase activity	4/49	120/18432	0.000288691	0.00161544	0.000801741	CASP3/CASP1/CASP8/CTSB	4
MF	GO:0005131	growth hormone receptor binding	2/49	10/18432	0.000307341	0.00168397	0.000835751	JAK2/JAK1	2
MF	GO:0061629	RNA polymerase II-specific DNA-binding transcription factor binding	6/49	350/18432	0.000315461	0.00169319	0.000840326	SRC/ESR1/STAT1/SIRT1/MAPK14/AR	6
MF	GO:0030546	signaling receptor activator activity	7/49	498/18432	0.000323963	0.00170405	0.000845714	TNF/IL6/EGFR/IGF1/CCL5/HGF/LGALS3	7
MF	GO:0019838	growth factor binding	4/49	132/18432	0.000414834	0.00213924	0.0010617	EGFR/KDR/IGF1R/FLT1	4
MF	GO:0002020	protease binding	4/49	139/18432	0.000504354	0.00250274	0.0012421	TNF/CASP3/KIT/ITGB1	4
MF	GO:0016922	nuclear receptor binding	4/49	139/18432	0.000504354	0.00250274	0.0012421	SRC/ESR1/STAT1/SIRT1	4
MF	GO:0005518	collagen binding	3/49	69/18432	0.000817722	0.00398261	0.00197656	MMP9/ITGB1/CTSB	3
MF	GO:0042379	chemokine receptor binding	3/49	71/18432	0.00088871	0.00424965	0.00210909	STAT1/CCL5/JAK1	3
MF	GO:0001664	G protein-coupled receptor binding	5/49	289/18432	0.000992853	0.00466287	0.00231417	STAT1/JAK2/CCL5/ACE/JAK1	5
MF	GO:0004252	serine-type endopeptidase activity	4/49	174/18432	0.00116724	0.00538568	0.0026729	MMP9/MMP3/MMP1/PLAU	4
MF	GO:0035173	histone kinase activity	2/49	20/18432	0.00127581	0.00578516	0.00287116	JAK2/CDK2	2
MF	GO:0005123	death receptor binding	2/49	21/18432	0.00140772	0.00627509	0.00311431	CASP3/CASP8	2
MF	GO:0008237	metallopeptidase activity	4/49	184/18432	0.00143426	0.00628682	0.00312014	MMP9/ACE/MMP3/MMP1	4
MF	GO:0008234	cysteine-type peptidase activity	4/49	185/18432	0.00146311	0.00630816	0.00313073	CASP3/CASP1/CASP8/CTSB	4
MF	GO:0044389	ubiquitin-like protein ligase binding	5/49	318/18432	0.00151686	0.00643443	0.00319339	EGFR/STAT1/MDM2/CASP8/JAK1	5
MF	GO:0140297	DNA-binding transcription factor binding	6/49	476/18432	0.00156872	0.00654877	0.00325014	SRC/ESR1/STAT1/SIRT1/MAPK14/AR	6
MF	GO:0048018	receptor ligand activity	6/49	491/18432	0.00183556	0.00751252	0.00372845	TNF/IL6/IGF1/CCL5/HGF/LGALS3	6
MF	GO:0045296	cadherin binding	5/49	333/18432	0.00185671	0.00751252	0.00372845	EGFR/SRC/KDR/STAT1/ITGB1	5
MF	GO:0001091	RNA polymerase II general transcription initiation factor binding	2/49	25/18432	0.00199744	0.00795948	0.00395027	ESR1/AR	2
MF	GO:0043236	laminin binding	2/49	28/18432	0.00250401	0.00982917	0.00487819	ITGB1/LGALS3	2
MF	GO:0019887	protein kinase regulator activity	4/49	218/18432	0.00265936	0.0102855	0.00510465	EGFR/CASP3/PIK3CA/CCL5	4
MF	GO:0030296	protein tyrosine kinase activator activity	2/49	30/18432	0.00287185	0.0109463	0.00543264	EGFR/CCL5	2
MF	GO:0051427	hormone receptor binding	2/49	32/18432	0.0032635	0.0122614	0.00608533	JAK2/JAK1	2
MF	GO:0030295	protein kinase activator activity	3/49	115/18432	0.00353755	0.0131039	0.00650342	EGFR/PIK3CA/CCL5	3
MF	GO:0097718	disordered domain specific binding	2/49	35/18432	0.00389506	0.0142278	0.00706122	GAPDH/MDM2	2
MF	GO:0019209	kinase activator activity	3/49	121/18432	0.00408038	0.0145626	0.00722738	EGFR/PIK3CA/CCL5	3
MF	GO:0019207	kinase regulator activity	4/49	246/18432	0.00409746	0.0145626	0.00722738	EGFR/CASP3/PIK3CA/CCL5	4
MF	GO:0030331	nuclear estrogen receptor binding	2/49	39/18432	0.00481812	0.0168955	0.00838521	SRC/ESR1	2
MF	GO:0003925	G protein activity	2/49	41/18432	0.00531379	0.0183885	0.00912618	RHOA/HRAS	2
MF	GO:0051879	Hsp90 protein binding	2/49	43/18432	0.00583191	0.0199194	0.00988594	KDR/NR3C1	2
MF	GO:0001046	core promoter sequence-specific DNA binding	2/49	44/18432	0.00609931	0.0201271	0.00998906	STAT1/NR3C1	2
MF	GO:0001222	transcription corepressor binding	2/49	44/18432	0.00609931	0.0201271	0.00998906	ESR1/STAT1	2
MF	GO:0070851	growth factor receptor binding	3/49	140/18432	0.00612233	0.0201271	0.00998906	IL6/SRC/JAK2	3
MF	GO:0015026	coreceptor activity	2/49	48/18432	0.00722379	0.023455	0.0116407	KDR/ITGB1	2
MF	GO:0031625	ubiquitin protein ligase binding	4/49	299/18432	0.00810709	0.026002	0.0129047	EGFR/MDM2/CASP8/JAK1	4
MF	GO:0050661	NADP binding	2/49	53/18432	0.00875067	0.0270756	0.0134376	GAPDH/NOS3	2
MF	GO:0051287	NAD binding	2/49	53/18432	0.00875067	0.0270756	0.0134376	GAPDH/SIRT1	2
MF	GO:0140296	general transcription initiation factor binding	2/49	53/18432	0.00875067	0.0270756	0.0134376	ESR1/AR	2
MF	GO:0008083	growth factor activity	3/49	162/18432	0.00913446	0.0279345	0.0138638	IL6/IGF1/HGF	3
MF	GO:0004601	peroxidase activity	2/49	55/18432	0.00939839	0.0284112	0.0141004	PTGS2/MPO	2
MF	GO:0050840	extracellular matrix binding	2/49	56/18432	0.00973007	0.0290796	0.0144322	ITGB1/LGALS3	2
MF	GO:0016684	oxidoreductase activity, acting on peroxide as acceptor	2/49	57/18432	0.0100669	0.0297483	0.014764	PTGS2/MPO	2
MF	GO:0140677	molecular function activator activity	2/49	59/18432	0.010756	0.0314313	0.0155993	AKT1/NR3C1	2
MF	GO:0001098	basal transcription machinery binding	2/49	61/18432	0.0114654	0.032776	0.0162666	ESR1/AR	2
MF	GO:0001099	basal RNA polymerase II transcription machinery binding	2/49	61/18432	0.0114654	0.032776	0.0162666	ESR1/AR	2
MF	GO:0016705	oxidoreductase activity, acting on paired donors, with incorporation or reduction of molecular oxygen	3/49	179/18432	0.0119629	0.0338307	0.0167901	PTGS2/HMOX1/NOS3	3
MF	GO:1990841	promoter-specific chromatin binding	2/49	63/18432	0.0121948	0.0341196	0.0169335	STAT1/SIRT1	2
MF	GO:0002039	p53 binding	2/49	67/18432	0.0137132	0.0379639	0.0188414	MDM2/SIRT1	2
MF	GO:0019003	GDP binding	2/49	73/18432	0.016136	0.0442058	0.0219392	RHOA/HRAS	2
MF	GO:0001618	virus receptor activity	2/49	77/18432	0.0178454	0.0483849	0.0240133	EGFR/ITGB1	2
MF	GO:0140272	exogenous protein binding	2/49	78/18432	0.0182843	0.049069	0.0243528	EGFR/ITGB1	2
