# Supplementary material for: Potential mechanisms of acupuncture treatment for rheumatoid arthritis: a study based on network topology and machine learning
Source: Chin Med. 2025 Oct 7;20:164. doi: 10.1186/s13020-025-01209-8 (PMC12502209; doi:10.1186/s13020-025-01209-8)
Supplement: Supplementary file 7 — Additional file 7. [file 13020_2025_1209_MOESM7_ESM.xlsx]

## Sheet: KEGG
ID	Description	GeneRatio	BgRatio	pvalue	p.adjust	qvalue	geneID	Count
hsa05417	Lipid and atherosclerosis	21/47	216/8859	3.63625e-22	7.63612e-20	1.95209e-20	TNF/IL6/AKT1/SRC/MMP9/CASP3/MAPK3/MAPK1/RHOA/PIK3CA/HRAS/JAK2/CCL5/MAPK8/MAPK14/CASP1/CASP8/NOS3/MMP3/MMP1/SELE	21
hsa04625	C-type lectin receptor signaling pathway	17/47	105/8859	9.58447e-22	1.00637e-19	2.57267e-20	TNF/IL6/AKT1/SRC/MAPK3/PTGS2/STAT1/MAPK1/RHOA/PIK3CA/HRAS/MDM2/MAPK8/MAPK14/SYK/CASP1/CASP8	17
hsa05205	Proteoglycans in cancer	20/47	204/8859	3.89728e-21	2.7281e-19	6.97408e-20	TNF/AKT1/EGFR/SRC/MMP9/CASP3/MAPK3/IGF1/ESR1/KDR/MAPK1/RHOA/PIK3CA/HRAS/ITGB1/MDM2/HGF/IGF1R/MAPK14/PLAU	20
hsa01521	EGFR tyrosine kinase inhibitor resistance	14/47	80/8859	1.96437e-18	9.75694e-17	2.49426e-17	IL6/AKT1/EGFR/SRC/MAPK3/IGF1/KDR/MAPK1/PIK3CA/HRAS/JAK2/HGF/IGF1R/JAK1	14
hsa05161	Hepatitis B	17/47	163/8859	2.32308e-18	9.75694e-17	2.49426e-17	TNF/IL6/AKT1/SRC/MMP9/CASP3/MAPK3/STAT1/MAPK1/PIK3CA/HRAS/JAK2/MAPK8/MAPK14/CASP8/CDK2/JAK1	17
hsa04668	TNF signaling pathway	15/47	119/8859	1.77657e-17	6.21799e-16	1.58956e-16	TNF/IL6/AKT1/MMP9/CASP3/MAPK3/PTGS2/MAPK1/PIK3CA/CCL5/MAPK8/MAPK14/CASP8/MMP3/SELE	15
hsa05215	Prostate cancer	14/47	98/8859	3.98935e-17	1.1968e-15	3.0595e-16	AKT1/EGFR/MMP9/MAPK3/IGF1/MAPK1/PIK3CA/HRAS/MDM2/IGF1R/MMP3/CDK2/AR/PLAU	14
hsa01522	Endocrine resistance	14/47	99/8859	4.63011e-17	1.2154e-15	3.10705e-16	AKT1/EGFR/SRC/MMP9/MAPK3/IGF1/ESR1/MAPK1/PIK3CA/HRAS/MDM2/MAPK8/IGF1R/MAPK14	14
hsa04933	AGE-RAGE signaling pathway in diabetic complications	14/47	101/8859	6.20643e-17	1.44817e-15	3.70208e-16	TNF/IL6/AKT1/CASP3/MAPK3/STAT1/MAPK1/PIK3CA/HRAS/JAK2/MAPK8/MAPK14/NOS3/SELE	14
hsa04151	PI3K-Akt signaling pathway	20/47	362/8859	3.57142e-16	7.49999e-15	1.91729e-15	IL6/AKT1/EGFR/MAPK3/IGF1/KDR/MAPK1/PIK3CA/KIT/HRAS/JAK2/ITGB1/MDM2/HGF/IGF1R/SYK/NOS3/CDK2/FLT1/JAK1	20
hsa05163	Human cytomegalovirus infection	17/47	226/8859	6.2613e-16	1.19534e-14	3.05575e-15	TNF/IL6/AKT1/EGFR/SRC/CASP3/MAPK3/PTGS2/MAPK1/RHOA/PIK3CA/HRAS/CCL5/MDM2/MAPK14/CASP8/JAK1	17
hsa05167	Kaposi sarcoma-associated herpesvirus infection	16/47	196/8859	1.46922e-15	2.57114e-14	6.57283e-15	IL6/AKT1/SRC/CASP3/MAPK3/PTGS2/STAT1/MAPK1/PIK3CA/HRAS/JAK2/MAPK8/MAPK14/SYK/CASP8/JAK1	16
hsa04068	FoxO signaling pathway	14/47	133/8859	3.30815e-15	5.34393e-14	1.36612e-14	IL6/AKT1/EGFR/MAPK3/IGF1/MAPK1/PIK3CA/HRAS/MDM2/MAPK8/SIRT1/IGF1R/MAPK14/CDK2	14
hsa04015	Rap1 signaling pathway	16/47	212/8859	5.13016e-15	7.69524e-14	1.9672e-14	AKT1/EGFR/SRC/MAPK3/IGF1/KDR/MAPK1/RHOA/PIK3CA/KIT/HRAS/ITGB1/HGF/IGF1R/MAPK14/FLT1	16
hsa05152	Tuberculosis	15/47	182/8859	1.16306e-14	1.62829e-13	4.16254e-14	TNF/IL6/AKT1/SRC/CASP3/MAPK3/STAT1/MAPK1/RHOA/JAK2/MAPK8/MAPK14/SYK/CASP8/JAK1	15
hsa04657	IL-17 signaling pathway	12/47	95/8859	4.34897e-14	5.70803e-13	1.4592e-13	TNF/IL6/MMP9/CASP3/MAPK3/PTGS2/MAPK1/MAPK8/MAPK14/CASP8/MMP3/MMP1	12
hsa04917	Prolactin signaling pathway	11/47	71/8859	5.42424e-14	6.70053e-13	1.71292e-13	AKT1/SRC/MAPK3/ESR1/STAT1/MAPK1/PIK3CA/HRAS/JAK2/MAPK8/MAPK14	11
hsa04510	Focal adhesion	15/47	203/8859	5.92612e-14	6.91381e-13	1.76744e-13	AKT1/EGFR/SRC/MAPK3/IGF1/KDR/MAPK1/RHOA/PIK3CA/HRAS/ITGB1/HGF/MAPK8/IGF1R/FLT1	15
hsa05135	Yersinia infection	13/47	138/8859	1.60727e-13	1.77646e-12	4.54133e-13	TNF/IL6/AKT1/SRC/MAPK3/MAPK1/RHOA/PIK3CA/ITGB1/MAPK8/MAPK14/CASP1/LCK	13
hsa04066	HIF-1 signaling pathway	12/47	109/8859	2.36791e-13	2.36791e-12	6.0533e-13	IL6/GAPDH/AKT1/EGFR/MAPK3/IGF1/MAPK1/PIK3CA/IGF1R/HMOX1/NOS3/FLT1	12
hsa04620	Toll-like receptor signaling pathway	12/47	109/8859	2.36791e-13	2.36791e-12	6.0533e-13	TNF/IL6/AKT1/MAPK3/STAT1/MAPK1/PIK3CA/CCL5/MAPK8/MAPK14/CASP8/JAK1	12
hsa05145	Toxoplasmosis	12/47	112/8859	3.30089e-13	3.15085e-12	8.05482e-13	TNF/AKT1/CASP3/MAPK3/STAT1/MAPK1/JAK2/ITGB1/MAPK8/MAPK14/CASP8/JAK1	12
hsa04370	VEGF signaling pathway	10/47	60/8859	3.9517e-13	3.60807e-12	9.22365e-13	AKT1/SRC/MAPK3/PTGS2/KDR/MAPK1/PIK3CA/HRAS/MAPK14/NOS3	10
hsa05171	Coronavirus disease - COVID-19	15/47	238/8859	6.17883e-13	5.40648e-12	1.38211e-12	TNF/IL6/EGFR/MAPK3/STAT1/MAPK1/PIK3CA/MAPK8/MAPK14/SYK/CASP1/ACE/MMP3/MMP1/JAK1	15
hsa05235	PD-L1 expression and PD-1 checkpoint pathway in cancer	11/47	90/8859	8.20633e-13	6.89332e-12	1.7622e-12	AKT1/EGFR/MAPK3/STAT1/MAPK1/PIK3CA/HRAS/JAK2/MAPK14/LCK/JAK1	11
hsa04926	Relaxin signaling pathway	12/47	130/8859	2.01533e-12	1.62777e-11	4.16121e-12	AKT1/EGFR/SRC/MMP9/MAPK3/MAPK1/PIK3CA/HRAS/MAPK8/MAPK14/NOS3/MMP1	12
hsa05164	Influenza A	13/47	173/8859	3.01837e-12	2.32402e-11	5.9411e-12	TNF/IL6/AKT1/CASP3/MAPK3/STAT1/MAPK1/PIK3CA/JAK2/CCL5/CASP1/CASP8/JAK1	13
hsa05218	Melanoma	10/47	73/8859	3.09869e-12	2.32402e-11	5.9411e-12	AKT1/EGFR/MAPK3/IGF1/MAPK1/PIK3CA/HRAS/MDM2/HGF/IGF1R	10
hsa05142	Chagas disease	11/47	103/8859	3.74638e-12	2.7129e-11	6.93523e-12	TNF/IL6/AKT1/MAPK3/MAPK1/PIK3CA/CCL5/MAPK8/MAPK14/CASP8/ACE	11
hsa05418	Fluid shear stress and atherosclerosis	12/47	141/8859	5.34862e-12	3.74403e-11	9.57121e-12	TNF/AKT1/SRC/MMP9/KDR/RHOA/PIK3CA/MAPK8/MAPK14/HMOX1/NOS3/SELE	12
hsa05133	Pertussis	10/47	78/8859	6.1566e-12	4.1706e-11	1.06617e-11	TNF/IL6/CASP3/MAPK3/MAPK1/RHOA/ITGB1/MAPK8/MAPK14/CASP1	10
hsa04621	NOD-like receptor signaling pathway	13/47	189/8859	9.36162e-12	6.14356e-11	1.57054e-11	TNF/IL6/MAPK3/STAT1/MAPK1/RHOA/CCL5/MAPK8/MAPK14/CASP1/CASP8/CTSB/JAK1	13
hsa04014	Ras signaling pathway	14/47	238/8859	1.08306e-11	6.8922e-11	1.76192e-11	AKT1/EGFR/MAPK3/IGF1/KDR/MAPK1/RHOA/PIK3CA/KIT/HRAS/HGF/MAPK8/IGF1R/FLT1	14
hsa04010	MAPK signaling pathway	15/47	300/8859	1.76396e-11	1.08951e-10	2.78521e-11	TNF/AKT1/EGFR/CASP3/MAPK3/IGF1/KDR/MAPK1/KIT/HRAS/HGF/MAPK8/IGF1R/MAPK14/FLT1	15
hsa05131	Shigellosis	14/47	250/8859	2.10597e-11	1.26358e-10	3.23021e-11	TNF/AKT1/EGFR/SRC/MAPK3/MAPK1/RHOA/PIK3CA/ITGB1/CCL5/MDM2/MAPK8/MAPK14/CASP1	14
hsa05132	Salmonella infection	14/47	251/8859	2.22244e-11	1.2698e-10	3.2461e-11	TNF/IL6/GAPDH/AKT1/CASP3/MAPK3/MAPK1/RHOA/PIK3CA/HRAS/MAPK8/MAPK14/CASP1/CASP8	14
hsa05160	Hepatitis C	12/47	159/8859	2.23727e-11	1.2698e-10	3.2461e-11	TNF/AKT1/EGFR/CASP3/MAPK3/STAT1/MAPK1/PIK3CA/HRAS/CASP8/CDK2/JAK1	12
hsa05130	Pathogenic Escherichia coli infection	13/47	203/8859	2.32072e-11	1.28251e-10	3.27859e-11	TNF/IL6/GAPDH/SRC/CASP3/MAPK3/MAPK1/RHOA/ITGB1/MAPK8/MAPK14/CASP1/CASP8	13
hsa05169	Epstein-Barr virus infection	13/47	204/8859	2.46969e-11	1.32983e-10	3.39957e-11	TNF/IL6/AKT1/CASP3/STAT1/PIK3CA/MDM2/MAPK8/MAPK14/SYK/CASP8/CDK2/JAK1	13
hsa05219	Bladder cancer	8/47	41/8859	2.81391e-11	1.4773e-10	3.77657e-11	EGFR/SRC/MMP9/MAPK3/MAPK1/HRAS/MDM2/MMP1	8
hsa04664	Fc epsilon RI signaling pathway	9/47	69/8859	6.63344e-11	3.39762e-10	8.68563e-11	TNF/AKT1/MAPK3/MAPK1/PIK3CA/HRAS/MAPK8/MAPK14/SYK	9
hsa05165	Human papillomavirus infection	15/47	333/8859	7.79455e-11	3.89727e-10	9.96295e-11	TNF/AKT1/EGFR/CASP3/MAPK3/PTGS2/STAT1/MAPK1/PIK3CA/HRAS/ITGB1/MDM2/CASP8/CDK2/JAK1	15
hsa04915	Estrogen signaling pathway	11/47	139/8859	1.02451e-10	5.00344e-10	1.27907e-10	AKT1/EGFR/SRC/MMP9/MAPK3/ESR1/MAPK1/PIK3CA/HRAS/PGR/NOS3	11
hsa04380	Osteoclast differentiation	11/47	143/8859	1.39494e-10	6.65765e-10	1.70195e-10	TNF/AKT1/MAPK3/STAT1/MAPK1/PIK3CA/MAPK8/MAPK14/SYK/LCK/JAK1	11
hsa05214	Glioma	9/47	76/8859	1.6228e-10	7.57308e-10	1.93597e-10	AKT1/EGFR/MAPK3/IGF1/MAPK1/PIK3CA/HRAS/MDM2/IGF1R	9
hsa05224	Breast cancer	11/47	148/8859	2.0252e-10	9.24549e-10	2.36351e-10	AKT1/EGFR/MAPK3/IGF1/ESR1/MAPK1/PIK3CA/KIT/HRAS/IGF1R/PGR	11
hsa04914	Progesterone-mediated oocyte maturation	10/47	111/8859	2.22227e-10	9.92928e-10	2.53831e-10	AKT1/MAPK3/IGF1/MAPK1/PIK3CA/MAPK8/IGF1R/MAPK14/PGR/CDK2	10
hsa05140	Leishmaniasis	9/47	79/8859	2.31716e-10	1.01376e-09	2.59156e-10	TNF/MAPK3/PTGS2/STAT1/MAPK1/JAK2/ITGB1/MAPK14/JAK1	9
hsa05203	Viral carcinogenesis	12/47	205/8859	4.38684e-10	1.88007e-09	4.80621e-10	SRC/CASP3/MAPK3/MAPK1/RHOA/PIK3CA/HRAS/MDM2/SYK/CASP8/CDK2/JAK1	12
hsa05210	Colorectal cancer	9/47	87/8859	5.59782e-10	2.25722e-09	5.77033e-10	AKT1/EGFR/CASP3/MAPK3/MAPK1/RHOA/PIK3CA/HRAS/MAPK8	9
hsa04071	Sphingolipid signaling pathway	10/47	122/8859	5.69679e-10	2.25722e-09	5.77033e-10	TNF/AKT1/MAPK3/MAPK1/RHOA/PIK3CA/HRAS/MAPK8/MAPK14/NOS3	10
hsa04660	T cell receptor signaling pathway	10/47	122/8859	5.69679e-10	2.25722e-09	5.77033e-10	TNF/AKT1/MAPK3/MAPK1/RHOA/PIK3CA/HRAS/MAPK8/MAPK14/LCK	10
hsa04935	Growth hormone synthesis, secretion and action	10/47	122/8859	5.69679e-10	2.25722e-09	5.77033e-10	AKT1/MAPK3/IGF1/STAT1/MAPK1/PIK3CA/HRAS/JAK2/MAPK8/MAPK14	10
hsa04611	Platelet activation	10/47	126/8859	7.84204e-10	3.04968e-09	7.79618e-10	AKT1/SRC/MAPK3/MAPK1/RHOA/PIK3CA/ITGB1/MAPK14/SYK/NOS3	10
hsa04210	Apoptosis	10/47	136/8859	1.66502e-09	6.35736e-09	1.62519e-09	TNF/AKT1/CASP3/MAPK3/MAPK1/PIK3CA/HRAS/MAPK8/CASP8/CTSB	10
hsa04550	Signaling pathways regulating pluripotency of stem cells	10/47	144/8859	2.91519e-09	1.0932e-08	2.79464e-09	AKT1/MAPK3/IGF1/MAPK1/PIK3CA/HRAS/JAK2/IGF1R/MAPK14/JAK1	10
hsa04659	Th17 cell differentiation	9/47	109/8859	4.27102e-09	1.57353e-08	4.02256e-09	IL6/MAPK3/STAT1/MAPK1/JAK2/MAPK8/MAPK14/LCK/JAK1	9
hsa05206	MicroRNAs in cancer	13/47	312/8859	4.78263e-09	1.73164e-08	4.42676e-09	EGFR/MMP9/CASP3/MAPK3/PTGS2/MAPK1/RHOA/PIK3CA/HRAS/MDM2/SIRT1/HMOX1/PLAU	13
hsa05212	Pancreatic cancer	8/47	77/8859	5.37849e-09	1.91438e-08	4.8939e-09	AKT1/EGFR/MAPK3/STAT1/MAPK1/PIK3CA/MAPK8/JAK1	8
hsa04218	Cellular senescence	10/47	157/8859	6.76175e-09	2.36661e-08	6.04999e-09	IL6/AKT1/MAPK3/MAPK1/PIK3CA/HRAS/MDM2/SIRT1/MAPK14/CDK2	10
hsa05207	Chemical carcinogenesis - receptor activation	11/47	215/8859	1.07807e-08	3.7114e-08	9.4878e-09	AKT1/EGFR/SRC/MAPK3/ESR1/MAPK1/PIK3CA/HRAS/JAK2/PGR/AR	11
hsa04919	Thyroid hormone signaling pathway	9/47	122/8859	1.16147e-08	3.93401e-08	1.00569e-08	AKT1/SRC/MAPK3/ESR1/STAT1/MAPK1/PIK3CA/HRAS/MDM2	9
hsa04012	ErbB signaling pathway	8/47	86/8859	1.30902e-08	4.36339e-08	1.11545e-08	AKT1/EGFR/SRC/MAPK3/MAPK1/PIK3CA/HRAS/MAPK8	8
hsa05166	Human T-cell leukemia virus 1 infection	11/47	224/8859	1.6532e-08	5.42456e-08	1.38673e-08	TNF/IL6/AKT1/MAPK3/MAPK1/PIK3CA/HRAS/MAPK8/LCK/CDK2/JAK1	11
hsa05208	Chemical carcinogenesis - reactive oxygen species	11/47	226/8859	1.81328e-08	5.85828e-08	1.49761e-08	AKT1/EGFR/SRC/MAPK3/MAPK1/PIK3CA/HRAS/HGF/MAPK8/MAPK14/HMOX1	11
hsa04658	Th1 and Th2 cell differentiation	8/47	93/8859	2.44411e-08	7.7767e-08	1.98803e-08	MAPK3/STAT1/MAPK1/JAK2/MAPK8/MAPK14/LCK/JAK1	8
hsa05162	Measles	9/47	139/8859	3.65169e-08	1.14456e-07	2.92594e-08	IL6/AKT1/CASP3/STAT1/PIK3CA/MAPK8/CASP8/CDK2/JAK1	9
hsa04062	Chemokine signaling pathway	10/47	193/8859	4.9035e-08	1.51432e-07	3.87118e-08	AKT1/SRC/MAPK3/STAT1/MAPK1/RHOA/PIK3CA/HRAS/JAK2/CCL5	10
hsa05221	Acute myeloid leukemia	7/47	68/8859	5.64694e-08	1.71863e-07	4.3935e-08	AKT1/MAPK3/MAPK1/PIK3CA/KIT/HRAS/MPO	7
hsa04072	Phospholipase D signaling pathway	9/47	149/8859	6.68254e-08	2.00476e-07	5.12495e-08	AKT1/EGFR/MAPK3/MAPK1/RHOA/PIK3CA/KIT/HRAS/SYK	9
hsa05230	Central carbon metabolism in cancer	7/47	71/8859	7.65479e-08	2.26409e-07	5.78791e-08	AKT1/EGFR/MAPK3/MAPK1/PIK3CA/KIT/HRAS	7
hsa05223	Non-small cell lung cancer	7/47	73/8859	9.30427e-08	2.71375e-07	6.9374e-08	AKT1/EGFR/MAPK3/MAPK1/PIK3CA/HRAS/HGF	7
hsa04150	mTOR signaling pathway	9/47	158/8859	1.10948e-07	3.19102e-07	8.15751e-08	TNF/AKT1/MAPK3/IGF1/MAPK1/RHOA/PIK3CA/HRAS/IGF1R	9
hsa01524	Platinum drug resistance	7/47	75/8859	1.12446e-07	3.19102e-07	8.15751e-08	AKT1/CASP3/MAPK3/MAPK1/PIK3CA/MDM2/CASP8	7
hsa05170	Human immunodeficiency virus 1 infection	10/47	213/8859	1.24457e-07	3.48478e-07	8.90847e-08	TNF/AKT1/CASP3/MAPK3/MAPK1/PIK3CA/HRAS/MAPK8/MAPK14/CASP8	10
hsa04722	Neurotrophin signaling pathway	8/47	120/8859	1.81286e-07	5.00922e-07	1.28055e-07	AKT1/MAPK3/MAPK1/RHOA/PIK3CA/HRAS/MAPK8/MAPK14	8
hsa05225	Hepatocellular carcinoma	9/47	170/8859	2.08022e-07	5.67333e-07	1.45033e-07	AKT1/EGFR/MAPK3/MAPK1/PIK3CA/HRAS/HGF/IGF1R/HMOX1	9
hsa04650	Natural killer cell mediated cytotoxicity	8/47	136/8859	4.76654e-07	1.2833e-06	3.28062e-07	TNF/CASP3/MAPK3/MAPK1/PIK3CA/HRAS/SYK/LCK	8
hsa04912	GnRH signaling pathway	7/47	93/8859	4.99668e-07	1.32823e-06	3.39548e-07	EGFR/SRC/MAPK3/MAPK1/HRAS/MAPK8/MAPK14	7
hsa04114	Oocyte meiosis	8/47	139/8859	5.63466e-07	1.4791e-06	3.78115e-07	MAPK3/IGF1/MAPK1/IGF1R/MAPK14/PGR/CDK2/AR	8
hsa05213	Endometrial cancer	6/47	59/8859	5.84583e-07	1.51559e-06	3.87443e-07	AKT1/EGFR/MAPK3/MAPK1/PIK3CA/HRAS	6
hsa05010	Alzheimer disease	12/47	391/8859	5.93164e-07	1.51908e-06	3.88336e-07	TNF/IL6/GAPDH/AKT1/CASP3/MAPK3/PTGS2/MAPK1/PIK3CA/HRAS/MAPK8/CASP8	12
hsa04613	Neutrophil extracellular trap formation	9/47	193/8859	6.11389e-07	1.52847e-06	3.90737e-07	AKT1/SRC/MAPK3/MAPK1/PIK3CA/MPO/MAPK14/SYK/CASP1	9
hsa05202	Transcriptional misregulation in cancer	9/47	193/8859	6.11389e-07	1.52847e-06	3.90737e-07	IL6/MMP9/IGF1/MDM2/IGF1R/MPO/MMP3/FLT1/PLAU	9
hsa04936	Alcoholic liver disease	8/47	144/8859	7.38279e-07	1.82398e-06	4.66281e-07	TNF/IL6/AKT1/CASP3/MAPK8/SIRT1/MAPK14/CASP8	8
hsa05231	Choline metabolism in cancer	7/47	99/8859	7.66688e-07	1.87214e-06	4.78593e-07	AKT1/EGFR/MAPK3/MAPK1/PIK3CA/HRAS/MAPK8	7
hsa04213	Longevity regulating pathway - multiple species	6/47	62/8859	7.88113e-07	1.90234e-06	4.86313e-07	AKT1/IGF1/PIK3CA/HRAS/SIRT1/IGF1R	6
hsa05226	Gastric cancer	8/47	150/8859	1.00751e-06	2.4043e-06	6.14632e-07	AKT1/EGFR/MAPK3/MAPK1/PIK3CA/HRAS/HGF/CDK2	8
hsa04921	Oxytocin signaling pathway	8/47	155/8859	1.2921e-06	3.04878e-06	7.79386e-07	EGFR/SRC/MAPK3/PTGS2/MAPK1/RHOA/HRAS/NOS3	8
hsa04148	Efferocytosis	8/47	157/8859	1.42377e-06	3.28562e-06	8.39932e-07	CASP3/MAPK3/PTGS2/MAPK1/JAK2/SIRT1/MAPK14/CASP1	8
hsa04932	Non-alcoholic fatty liver disease	8/47	157/8859	1.42377e-06	3.28562e-06	8.39932e-07	TNF/IL6/AKT1/CASP3/PIK3CA/MAPK8/MAPK14/CASP8	8
hsa05211	Renal cell carcinoma	6/47	70/8859	1.62824e-06	3.71664e-06	9.50118e-07	AKT1/MAPK3/MAPK1/PIK3CA/HRAS/HGF	6
hsa05120	Epithelial cell signaling in Helicobacter pylori infection	6/47	71/8859	1.77148e-06	4.00011e-06	1.02258e-06	EGFR/SRC/CASP3/CCL5/MAPK8/MAPK14	6
hsa04630	JAK-STAT signaling pathway	8/47	168/8859	2.37169e-06	5.29846e-06	1.35449e-06	IL6/AKT1/EGFR/STAT1/PIK3CA/HRAS/JAK2/JAK1	8
hsa04140	Autophagy - animal	8/47	169/8859	2.47971e-06	5.48147e-06	1.40128e-06	AKT1/MAPK3/MAPK1/PIK3CA/HRAS/MAPK8/IGF1R/CTSB	8
hsa04810	Regulation of actin cytoskeleton	9/47	230/8859	2.64402e-06	5.78378e-06	1.47856e-06	AKT1/EGFR/SRC/MAPK3/MAPK1/RHOA/PIK3CA/HRAS/ITGB1	9
hsa05220	Chronic myeloid leukemia	6/47	77/8859	2.86339e-06	6.1991e-06	1.58473e-06	AKT1/MAPK3/MAPK1/PIK3CA/HRAS/MDM2	6
hsa04930	Type II diabetes mellitus	5/47	47/8859	4.38676e-06	9.40021e-06	2.40306e-06	TNF/MAPK3/MAPK1/PIK3CA/MAPK8	5
hsa04211	Longevity regulating pathway	6/47	90/8859	7.14007e-06	1.51456e-05	3.87181e-06	AKT1/IGF1/PIK3CA/HRAS/SIRT1/IGF1R	6
hsa04662	B cell receptor signaling pathway	6/47	91/8859	7.6137e-06	1.59888e-05	4.08736e-06	AKT1/MAPK3/MAPK1/PIK3CA/HRAS/SYK	6
hsa04520	Adherens junction	6/47	93/8859	8.63755e-06	1.77832e-05	4.54608e-06	EGFR/SRC/MAPK3/MAPK1/RHOA/IGF1R	6
hsa05222	Small cell lung cancer	6/47	93/8859	8.63755e-06	1.77832e-05	4.54608e-06	AKT1/CASP3/PTGS2/PIK3CA/ITGB1/CDK2	6
hsa05323	Rheumatoid arthritis	6/47	95/8859	9.77037e-06	1.99202e-05	5.09237e-06	TNF/IL6/CCL5/MMP3/MMP1/FLT1	6
hsa05415	Diabetic cardiomyopathy	8/47	205/8859	1.03857e-05	2.0971e-05	5.36102e-06	GAPDH/AKT1/MMP9/PIK3CA/MAPK8/MAPK14/ACE/NOS3	8
hsa05134	Legionellosis	5/47	56/8859	1.05417e-05	2.10834e-05	5.38974e-06	TNF/IL6/CASP3/CASP1/CASP8	5
hsa05020	Prion disease	9/47	278/8859	1.23943e-05	2.45547e-05	6.27714e-06	TNF/IL6/CASP3/MAPK3/MAPK1/PIK3CA/CCL5/MAPK8/MAPK14	9
hsa04730	Long-term depression	5/47	60/8859	1.48357e-05	2.91168e-05	7.44339e-06	MAPK3/IGF1/MAPK1/HRAS/IGF1R	5
hsa04217	Necroptosis	7/47	159/8859	1.80861e-05	3.51675e-05	8.99018e-06	TNF/STAT1/JAK2/MAPK8/CASP1/CASP8/JAK1	7
hsa04931	Insulin resistance	6/47	109/8859	2.15306e-05	4.14811e-05	1.06042e-05	TNF/IL6/AKT1/PIK3CA/MAPK8/NOS3	6
hsa04929	GnRH secretion	5/47	65/8859	2.19978e-05	4.19957e-05	1.07357e-05	AKT1/MAPK3/MAPK1/PIK3CA/HRAS	5
hsa04725	Cholinergic synapse	6/47	116/8859	3.06809e-05	5.8045e-05	1.48386e-05	AKT1/MAPK3/MAPK1/PIK3CA/HRAS/JAK2	6
hsa04115	p53 signaling pathway	5/47	75/8859	4.41826e-05	8.28423e-05	2.11777e-05	CASP3/IGF1/MDM2/CASP8/CDK2	5
hsa04960	Aldosterone-regulated sodium reabsorption	4/47	38/8859	4.49793e-05	8.35899e-05	2.13689e-05	MAPK3/IGF1/MAPK1/PIK3CA	4
hsa04360	Axon guidance	7/47	184/8859	4.63495e-05	8.53806e-05	2.18266e-05	SRC/MAPK3/MAPK1/RHOA/PIK3CA/HRAS/ITGB1	7
hsa04623	Cytosolic DNA-sensing pathway	5/47	83/8859	7.2011e-05	0.000131498	3.36161e-05	IL6/CASP3/CCL5/CASP1/CASP8	5
hsa04910	Insulin signaling pathway	6/47	138/8859	8.13892e-05	0.000147343	3.76665e-05	AKT1/MAPK3/MAPK1/PIK3CA/HRAS/MAPK8	6
hsa04540	Gap junction	5/47	92/8859	0.000117705	0.000211266	5.40078e-05	EGFR/SRC/MAPK3/MAPK1/HRAS	5
hsa05144	Malaria	4/47	50/8859	0.000133948	0.000238381	6.09396e-05	TNF/IL6/HGF/SELE	4
hsa04666	Fc gamma R-mediated phagocytosis	5/47	99/8859	0.000166518	0.000288999	7.38794e-05	AKT1/MAPK3/MAPK1/PIK3CA/SYK	5
hsa04750	Inflammatory mediator regulation of TRP channels	5/47	99/8859	0.000166518	0.000288999	7.38794e-05	SRC/IGF1/PIK3CA/MAPK8/MAPK14	5
hsa05410	Hypertrophic cardiomyopathy	5/47	99/8859	0.000166518	0.000288999	7.38794e-05	TNF/IL6/IGF1/ITGB1/ACE	5
hsa05022	Pathways of neurodegeneration - multiple diseases	10/47	483/8859	0.000176273	0.000303421	7.75661e-05	TNF/IL6/CASP3/MAPK3/PTGS2/MAPK1/HRAS/MAPK8/MAPK14/CASP8	10
hsa04064	NF-kappa B signaling pathway	5/47	105/8859	0.000219542	0.000374828	9.58207e-05	TNF/PTGS2/SYK/LCK/PLAU	5
hsa04726	Serotonergic synapse	5/47	115/8859	0.000335428	0.000568064	0.000145219	CASP3/MAPK3/PTGS2/MAPK1/HRAS	5
hsa04670	Leukocyte transendothelial migration	5/47	116/8859	0.000349155	0.000586581	0.000149953	MMP9/RHOA/PIK3CA/ITGB1/MAPK14	5
hsa04152	AMPK signaling pathway	5/47	122/8859	0.000440681	0.000734468	0.000187759	AKT1/IGF1/PIK3CA/SIRT1/IGF1R	5
hsa04920	Adipocytokine signaling pathway	4/47	70/8859	0.000493505	0.000816031	0.000208609	TNF/AKT1/JAK2/MAPK8	4
hsa04622	RIG-I-like receptor signaling pathway	4/47	72/8859	0.000549458	0.000901454	0.000230447	TNF/MAPK8/MAPK14/CASP8	4
hsa04215	Apoptosis - multiple species	3/47	32/8859	0.000623205	0.00101452	0.000259351	CASP3/MAPK8/CASP8	3
hsa05100	Bacterial invasion of epithelial cells	4/47	78/8859	0.000744334	0.00120239	0.000307377	SRC/RHOA/PIK3CA/ITGB1	4
hsa04371	Apelin signaling pathway	5/47	140/8859	0.000825629	0.00132353	0.000338345	AKT1/MAPK3/MAPK1/HRAS/NOS3	5
hsa05143	African trypanosomiasis	3/47	37/8859	0.000958308	0.00151312	0.000386812	TNF/IL6/SELE	3
hsa05216	Thyroid cancer	3/47	37/8859	0.000958308	0.00151312	0.000386812	MAPK3/MAPK1/HRAS	3
hsa04723	Retrograde endocannabinoid signaling	5/47	149/8859	0.00109286	0.00171269	0.000437831	MAPK3/PTGS2/MAPK1/MAPK8/MAPK14	5
hsa04024	cAMP signaling pathway	6/47	226/8859	0.00115482	0.00179639	0.000459228	AKT1/MAPK3/MAPK1/RHOA/PIK3CA/MAPK8	6
hsa04022	cGMP-PKG signaling pathway	5/47	166/8859	0.00176642	0.00272756	0.000697271	AKT1/MAPK3/MAPK1/RHOA/NOS3	5
hsa04916	Melanogenesis	4/47	101/8859	0.00194924	0.00298789	0.000763821	MAPK3/MAPK1/KIT/HRAS	4
hsa04144	Endocytosis	6/47	252/8859	0.00201524	0.00306667	0.00078396	EGFR/SRC/RHOA/HRAS/MDM2/IGF1R	6
hsa05146	Amoebiasis	4/47	103/8859	0.00209453	0.0031644	0.000808944	TNF/IL6/CASP3/PIK3CA	4
hsa04913	Ovarian steroidogenesis	3/47	51/8859	0.0024385	0.00365775	0.000935063	PTGS2/IGF1/IGF1R	3
hsa04350	TGF-beta signaling pathway	4/47	108/8859	0.00249026	0.0037089	0.000948141	TNF/MAPK3/MAPK1/RHOA	4
hsa04928	Parathyroid hormone synthesis, secretion and action	4/47	115/8859	0.00312687	0.00462424	0.00118214	EGFR/MAPK3/MAPK1/RHOA	4
hsa04923	Regulation of lipolysis in adipocytes	3/47	59/8859	0.00369558	0.00542707	0.00138737	AKT1/PTGS2/PIK3CA	3
hsa05321	Inflammatory bowel disease	3/47	66/8859	0.00506907	0.00739239	0.00188978	TNF/IL6/STAT1	3
hsa04720	Long-term potentiation	3/47	67/8859	0.00528711	0.0076572	0.00195748	MAPK3/MAPK1/HRAS	3
hsa04261	Adrenergic signaling in cardiomyocytes	4/47	154/8859	0.00877038	0.0126149	0.00322487	AKT1/MAPK3/MAPK1/MAPK14	4
hsa04934	Cushing syndrome	4/47	155/8859	0.00896818	0.0128117	0.00327517	EGFR/MAPK3/MAPK1/CDK2	4
hsa04020	Calcium signaling pathway	5/47	254/8859	0.0107032	0.015187	0.00388239	EGFR/KDR/HGF/NOS3/FLT1	5
hsa01523	Antifolate resistance	2/47	30/8859	0.0109033	0.0153671	0.00392842	TNF/IL6	2
hsa04530	Tight junction	4/47	170/8859	0.0122931	0.0172104	0.00439964	SRC/RHOA/ITGB1/MAPK8	4
hsa04061	Viral protein interaction with cytokine and cytokine receptor	3/47	100/8859	0.0158044	0.0218351	0.0055819	TNF/IL6/CCL5	3
hsa04640	Hematopoietic cell lineage	3/47	100/8859	0.0158044	0.0218351	0.0055819	TNF/IL6/KIT	3
hsa04137	Mitophagy - animal	3/47	105/8859	0.0179892	0.0245307	0.00627101	SRC/HRAS/MAPK8	3
hsa05414	Dilated cardiomyopathy	3/47	105/8859	0.0179892	0.0245307	0.00627101	TNF/IGF1/ITGB1	3
hsa05332	Graft-versus-host disease	2/47	45/8859	0.0235978	0.0319712	0.00817308	TNF/IL6	2
hsa04973	Carbohydrate digestion and absorption	2/47	52/8859	0.0308767	0.0415648	0.0106256	AKT1/PIK3CA	2
hsa04728	Dopaminergic synapse	3/47	132/8859	0.0325729	0.0435688	0.0111379	AKT1/MAPK8/MAPK14	3
hsa04270	Vascular smooth muscle contraction	3/47	134/8859	0.03384	0.0449773	0.0114979	MAPK3/MAPK1/RHOA	3
