# Supplementary material for: Potential mechanisms of acupuncture treatment for rheumatoid arthritis: a study based on network topology and machine learning
Source: Chin Med. 2025 Oct 7;20:164. doi: 10.1186/s13020-025-01209-8 (PMC12502209; doi:10.1186/s13020-025-01209-8)
Supplement: Supplementary file 8 — Additional file 8. [file 13020_2025_1209_MOESM8_ESM.xlsx]

## Sheet: 无监督聚类GO
ONTOLOGY	ID	Description	GeneRatio	BgRatio	pvalue	p.adjust	qvalue	geneID	Count
BP	GO:0030098	lymphocyte differentiation	50/364	419/18903	2.33399e-25	8.98585e-22	7.22553e-22	CD80/HLA-DRA/SLAMF8/ZBTB16/BATF/IL10/IL6/SLAMF6/IL2RA/SLAMF1/IL7R/CRTAM/PLA2G2D/ITGA4/CTLA4/CD2/IFNG/CR1/IL2RG/CD3D/CLEC4D/CCR2/IL4I1/RASGRP1/IKZF3/RHOH/LY9/ITK/FCRL3/IL1B/THEMIS/CD79A/KLRC1/IRF4/CCR7/GPR18/CD3G/CR2/EOMES/MS4A1/IFNE/LCK/CLEC4E/CD27/POU2AF1/CCL19/CD19/LEP/PAX5/PCK1	50
BP	GO:1903131	mononuclear cell differentiation	52/364	473/18903	1.16134e-24	2.23557e-21	1.79763e-21	CD80/HLA-DRA/SLAMF8/ZBTB16/BATF/IL10/IL6/SLAMF6/UBD/IL2RA/SLAMF1/IL7R/CRTAM/PLA2G2D/ITGA4/CTLA4/CD2/IFNG/CR1/IL2RG/CD3D/CLEC4D/CCR2/IL4I1/RASGRP1/IKZF3/RHOH/LY9/ITK/FCRL3/IL1B/THEMIS/CD79A/KLRC1/IRF4/CCR7/GPR18/CD3G/CR2/EOMES/MS4A1/IFNE/LCK/CLEC4E/CD27/POU2AF1/CCL19/MT1G/CD19/LEP/PAX5/PCK1	52
BP	GO:0030595	leukocyte chemotaxis	37/364	240/18903	7.46415e-23	8.36817e-20	6.72885e-20	CXCL6/CCL4/CH25H/CCL18/LBP/CXCL1/CCL3/SLAMF8/CCR5/CXCL13/CXCL3/IL10/CXCR4/IL6/SLAMF1/CCL7/CXCL10/CCL8/CXCL2/PLA2G7/S100A9/TNFAIP6/CCR2/CXCL11/CXCL9/XCL2/XCL1/IL1B/CCR7/GPR18/CCL13/S100A8/STAP1/FPR2/CCL19/CCL20/CNR2	37
BP	GO:0050900	leukocyte migration	46/364	398/18903	8.6942e-23	8.36817e-20	6.72885e-20	CXCL6/CCL4/CH25H/CCL18/LBP/CXCL1/CCL3/SLAMF8/CCR5/CXCL13/CXCL3/IL10/CXCR4/IL6/SELE/SLAMF1/CRTAM/CCL7/CXCL10/ITGA4/CCL8/CXCL2/PLA2G7/S100A9/TNFAIP6/CCR2/GCSAM/CXCL11/CXCL9/XCL2/XCL1/RHOH/IL1B/CCR7/GPR18/CCL13/S100A8/STAP1/LCK/FPR2/CCL19/BMP5/APOD/CCL20/CNR2/LEP	46
BP	GO:0070098	chemokine-mediated signaling pathway	24/364	90/18903	4.39051e-21	3.38069e-18	2.71842e-18	CXCL6/CCL4/CCL18/CXCL1/CCL3/CCR5/CXCL13/CXCL3/CXCR4/CCL7/CXCL10/CCL8/CCR4/CXCL2/CXCR6/CCR2/CXCL11/CXCL9/XCL2/XCL1/CCR7/CCL13/CCL19/CCL20	24
BP	GO:0030217	T cell differentiation	38/364	296/18903	1.44812e-20	9.2921e-18	7.47179e-18	CD80/HLA-DRA/ZBTB16/BATF/IL6/SLAMF6/IL2RA/IL7R/CRTAM/PLA2G2D/CTLA4/CD2/IFNG/CR1/IL2RG/CD3D/CLEC4D/CCR2/IL4I1/RASGRP1/IKZF3/RHOH/LY9/ITK/IL1B/THEMIS/KLRC1/IRF4/CCR7/GPR18/CD3G/EOMES/LCK/CLEC4E/CD27/CCL19/LEP/PCK1	38
BP	GO:0019221	cytokine-mediated signaling pathway	48/364	496/18903	1.95891e-20	1.0774e-17	8.66337e-18	CXCL6/CCL4/CCL18/CXCL1/CCL3/CCR5/IL21R/AIM2/CXCL13/CXCL3/CXCR4/IL6/CD300LF/IL2RA/IL7R/CCL7/CXCL10/OSM/CNTFR/IFNG/CCL8/CCR4/CXCL2/IL2RG/BIRC3/CXCR6/CCR2/CXCL11/CXCL9/LILRA3/NLRP2/XCL2/XCL1/MMP12/IL1B/ZBP1/TNFRSF17/CCR7/CCL13/LILRA4/STAP1/IFNE/CCL19/DUOX2/IL1RN/CCL20/LEP/ADIPOQ	48
BP	GO:0060326	cell chemotaxis	39/364	319/18903	2.58686e-20	1.24493e-17	1.00105e-17	CXCL6/CCL4/CH25H/CCL18/LBP/CXCL1/CCL3/SLAMF8/CCR5/CXCL13/CXCL3/IL10/CXCR4/IL6/SLAMF1/CCL7/CXCL10/CCL8/CCR4/CXCL2/CXCR6/PLA2G7/S100A9/TNFAIP6/CCR2/CXCL11/CXCL9/XCL2/XCL1/IL1B/CCR7/GPR18/CCL13/S100A8/STAP1/FPR2/CCL19/CCL20/CNR2	39
BP	GO:1990868	response to chemokine	24/364	98/18903	3.98646e-20	1.53479e-17	1.23412e-17	CXCL6/CCL4/CCL18/CXCL1/CCL3/CCR5/CXCL13/CXCL3/CXCR4/CCL7/CXCL10/CCL8/CCR4/CXCL2/CXCR6/CCR2/CXCL11/CXCL9/XCL2/XCL1/CCR7/CCL13/CCL19/CCL20	24
BP	GO:1990869	cellular response to chemokine	24/364	98/18903	3.98646e-20	1.53479e-17	1.23412e-17	CXCL6/CCL4/CCL18/CXCL1/CCL3/CCR5/CXCL13/CXCL3/CXCR4/CCL7/CXCL10/CCL8/CCR4/CXCL2/CXCR6/CCR2/CXCL11/CXCL9/XCL2/XCL1/CCR7/CCL13/CCL19/CCL20	24
BP	GO:0002449	lymphocyte mediated immunity	41/364	367/18903	7.67695e-20	2.68693e-17	2.16057e-17	FCGR1A/HLA-DQA1/HLA-DRA/IL21R/FCGR3A/BATF/IL10/IL6/SLAMF6/SLAMF7/SLAMF1/IL7R/CRTAM/CD2/CR1/TLR8/KLRB1/HLA-DOB/CCR2/IGHG1/IL4I1/CD96/XCL1/RASGRP1/GZMB/CLNK/TRA/IGLL5/IL1B/GAPT/KLRC1/CR2/CD27/HLA-DQB2/IGHE/CD19/C6/LEP/IGHD/AZGP1/KDM5D	41
BP	GO:1990266	neutrophil migration	26/364	130/18903	2.59905e-19	8.33863e-17	6.70511e-17	CXCL6/CCL4/CCL18/LBP/CXCL1/CCL3/SLAMF8/CXCL13/CXCL3/CCL7/CXCL10/CCL8/CXCL2/S100A9/TNFAIP6/CXCL11/CXCL9/XCL2/XCL1/RHOH/IL1B/CCR7/CCL13/S100A8/CCL19/CCL20	26
BP	GO:0030593	neutrophil chemotaxis	24/364	106/18903	2.93318e-19	8.68674e-17	6.98502e-17	CXCL6/CCL4/CCL18/LBP/CXCL1/CCL3/CXCL13/CXCL3/CCL7/CXCL10/CCL8/CXCL2/S100A9/TNFAIP6/CXCL11/CXCL9/XCL2/XCL1/IL1B/CCR7/CCL13/S100A8/CCL19/CCL20	24
BP	GO:0007159	leukocyte cell-cell adhesion	42/364	414/18903	9.91631e-19	2.72698e-16	2.19277e-16	SLC39A8/HLA-DQA1/CD80/HLA-DRA/ZBTB16/IL10/IL6/SELE/IL2RA/SLAMF1/IL7R/CRTAM/ICOS/PLA2G2D/ITGA4/CTLA4/IFNG/CR1/IL2RG/TIGIT/S100A9/IDO1/HLA-DOB/CCR2/IL4I1/LAX1/CD274/XCL1/RASGRP1/SIRPG/RHOH/IL1B/CCR7/S100A8/LCK/CD27/OLR1/HLA-DQB2/CCL19/IGF2/LEP/PCK1	42
BP	GO:0050863	regulation of T cell activation	40/364	376/18903	1.29746e-18	3.33014e-16	2.67777e-16	HLA-DQA1/CD80/HLA-DRA/ZBTB16/BATF/IL10/IL6/IL2RA/SLAMF1/IL7R/CRTAM/ICOS/PLA2G2D/CTLA4/CD2/IFNG/CR1/IL2RG/TIGIT/IDO1/HLA-DOB/CCR2/IL4I1/LAX1/CD274/XCL1/RASGRP1/SIRPG/RHOH/IL1B/IRF4/CCR7/SIT1/LCK/CD27/HLA-DQB2/CCL19/IGF2/LEP/PCK1	40
BP	GO:0002443	leukocyte mediated immunity	44/364	463/18903	1.73312e-18	4.17032e-16	3.35336e-16	CXCL6/FCGR1A/HLA-DQA1/HLA-DRA/CCL3/IL21R/FCGR3A/BATF/IL10/IL6/SLAMF6/SLAMF7/SLAMF1/IL7R/CRTAM/CD2/CR1/TLR8/KLRB1/HLA-DOB/CCR2/IGHG1/IL4I1/CD96/XCL1/RASGRP1/GZMB/CLNK/TRA/IGLL5/IL1B/GAPT/KLRC1/CR2/STAP1/CD27/HLA-DQB2/IGHE/CD19/C6/LEP/IGHD/AZGP1/KDM5D	44
BP	GO:0071621	granulocyte chemotaxis	25/364	130/18903	3.51344e-18	7.95691e-16	6.39816e-16	CXCL6/CCL4/CCL18/LBP/CXCL1/CCL3/CXCL13/CXCL3/SLAMF1/CCL7/CXCL10/CCL8/CXCL2/S100A9/TNFAIP6/CXCL11/CXCL9/XCL2/XCL1/IL1B/CCR7/CCL13/S100A8/CCL19/CCL20	25
BP	GO:0097530	granulocyte migration	27/364	158/18903	3.76161e-18	8.04567e-16	6.46954e-16	CXCL6/CCL4/CCL18/LBP/CXCL1/CCL3/SLAMF8/CXCL13/CXCL3/SLAMF1/CCL7/CXCL10/CCL8/CXCL2/S100A9/TNFAIP6/CXCL11/CXCL9/XCL2/XCL1/RHOH/IL1B/CCR7/CCL13/S100A8/CCL19/CCL20	27
BP	GO:0097529	myeloid leukocyte migration	32/364	242/18903	7.30247e-18	1.47971e-15	1.18984e-15	CXCL6/CCL4/CCL18/LBP/CXCL1/CCL3/SLAMF8/CXCL13/CXCL3/IL6/SLAMF1/CCL7/CXCL10/CCL8/CXCL2/PLA2G7/S100A9/TNFAIP6/CCR2/CXCL11/CXCL9/XCL2/XCL1/RHOH/IL1B/CCR7/CCL13/S100A8/STAP1/FPR2/CCL19/CCL20	32
BP	GO:0002460	adaptive immune response based on somatic recombination of immune receptors built from immunoglobulin superfamily domains	39/364	375/18903	7.90628e-18	1.52196e-15	1.22381e-15	FCGR1A/HLA-DQA1/CD80/HLA-DRA/IL21R/FCGR3A/CXCL13/BATF/IL10/IL6/SLAMF6/SLAMF1/IL7R/CR1/TLR8/HLA-DOB/CCR2/IGHG1/IL4I1/CD274/XCL1/LY9/TRA/IGLL5/IL1B/GAPT/KLRC1/IRF4/CLEC6A/CR2/CD27/HLA-DQB2/CCL19/IGHE/CD19/C6/IGHD/AZGP1/KDM5D	39
BP	GO:0032103	positive regulation of response to external stimulus	43/364	464/18903	1.11662e-17	2.04713e-15	1.6461e-15	FCGR1A/CCL4/LBP/CCL3/CD180/AIM2/CXCL13/CXCR4/IL6/SLAMF6/SLAMF1/CRTAM/CCL7/CXCL10/OSM/IFNG/TLR8/CCR4/PLA2G7/S100A9/IDO1/GBP5/CCR2/XCL2/XCL1/RASGRP1/MMP12/TLR10/CLNK/IL1B/ZBP1/CCR7/CLEC6A/S100A8/STAP1/PYHIN1/FCN1/LGALS2/FPR2/CCL19/MIAT/FABP4/NEAT1	43
BP	GO:0002696	positive regulation of leukocyte activation	42/364	450/18903	2.12483e-17	3.71845e-15	2.99001e-15	LBP/HLA-DQA1/CD80/HLA-DRA/CCL3/FCGR3A/ZBTB16/IL10/IL6/IL2RA/SLAMF1/IL7R/ICOS/CD2/IFNG/CR1/CD38/IL2RG/CLEC4D/HLA-DOB/CCR2/IGHG1/IL4I1/CD274/XCL1/RASGRP1/SIRPG/RHOH/IGLL5/FCRL3/IL1B/CCR7/STAP1/LCK/CD27/HLA-DQB2/CCL19/IGHE/IGF2/LEP/IGHD/PCK1	42
BP	GO:1903037	regulation of leukocyte cell-cell adhesion	38/364	377/18903	6.14065e-17	1.02789e-14	8.26529e-15	HLA-DQA1/CD80/HLA-DRA/ZBTB16/IL10/IL6/SELE/IL2RA/SLAMF1/IL7R/CRTAM/ICOS/PLA2G2D/ITGA4/CTLA4/IFNG/CR1/IL2RG/TIGIT/IDO1/HLA-DOB/CCR2/IL4I1/LAX1/CD274/XCL1/RASGRP1/SIRPG/RHOH/IL1B/CCR7/LCK/CD27/HLA-DQB2/CCL19/IGF2/LEP/PCK1	38
BP	GO:0050867	positive regulation of cell activation	42/364	467/18903	8.12101e-17	1.30274e-14	1.04754e-14	LBP/HLA-DQA1/CD80/HLA-DRA/CCL3/FCGR3A/ZBTB16/IL10/IL6/IL2RA/SLAMF1/IL7R/ICOS/CD2/IFNG/CR1/CD38/IL2RG/CLEC4D/HLA-DOB/CCR2/IGHG1/IL4I1/CD274/XCL1/RASGRP1/SIRPG/RHOH/IGLL5/FCRL3/IL1B/CCR7/STAP1/LCK/CD27/HLA-DQB2/CCL19/IGHE/IGF2/LEP/IGHD/PCK1	42
BP	GO:0071674	mononuclear cell migration	28/364	206/18903	4.35901e-16	6.71288e-14	5.39783e-14	CCL4/CH25H/CCL18/CCL3/SLAMF8/CCR5/CXCL13/CXCR4/IL6/SLAMF1/CRTAM/CCL7/CXCL10/ITGA4/CCL8/PLA2G7/CCR2/GCSAM/CXCL11/XCL2/XCL1/CCR7/CCL13/FPR2/CCL19/BMP5/APOD/CCL20	28
BP	GO:0002768	immune response-regulating cell surface receptor signaling pathway	35/364	341/18903	6.34611e-16	9.39712e-14	7.55623e-14	FCGR1A/FCGR3A/CTLA4/CR1/FPR1/CD38/CD3D/BTLA/TRAT1/CLEC4D/GCSAM/IGHG1/LAX1/ITK/IGLL5/FCRL3/THEMIS/CD79A/KLRC1/CCR7/CLEC6A/CD3G/CR2/LILRA4/MS4A1/STAP1/LCK/CLEC4E/FCN1/TRAC/FPR2/TRGC2/IGHE/CD19/IGHD	35
BP	GO:0001819	positive regulation of cytokine production	41/364	486/18903	1.79919e-15	2.56552e-13	2.06294e-13	LBP/CD80/CCL3/AIM2/FCGR3A/BATF/IL10/IL6/SLAMF6/CHI3L1/SLAMF1/CRTAM/WNT11/CD2/OSM/IFNG/TLR8/TIGIT/IDO1/GBP5/CCR2/NLRP2/CD274/XCL1/RASGRP1/MMP12/LY9/ITK/CLNK/IL1B/IRF4/CCR7/CLEC6A/PYHIN1/CLEC4E/FCN1/POU2AF1/CCL19/LEP/IGHD/ADIPOQ	41
BP	GO:1903039	positive regulation of leukocyte cell-cell adhesion	31/364	275/18903	2.3344e-15	3.16671e-13	2.54635e-13	HLA-DQA1/CD80/HLA-DRA/ZBTB16/IL6/SELE/IL2RA/SLAMF1/IL7R/ICOS/ITGA4/IFNG/CR1/IL2RG/HLA-DOB/CCR2/IL4I1/CD274/XCL1/RASGRP1/SIRPG/RHOH/IL1B/CCR7/LCK/CD27/HLA-DQB2/CCL19/IGF2/LEP/PCK1	31
BP	GO:0022407	regulation of cell-cell adhesion	41/364	490/18903	2.38531e-15	3.16671e-13	2.54635e-13	HLA-DQA1/CD80/HLA-DRA/CXCL13/ZBTB16/IL10/IL6/SELE/IL2RA/SLAMF1/IL7R/CRTAM/ICOS/PLA2G2D/ITGA4/CTLA4/IFNG/CR1/IL2RG/TIGIT/IDO1/HLA-DOB/CCR2/IL4I1/LAX1/CD274/XCL1/RASGRP1/SIRPG/RHOH/IL1B/CCR7/LCK/CD27/HLA-DQB2/CCL19/IGF2/IL1RN/LEP/ADIPOQ/PCK1	41
BP	GO:0051251	positive regulation of lymphocyte activation	37/364	400/18903	2.57632e-15	3.30628e-13	2.65859e-13	HLA-DQA1/CD80/HLA-DRA/FCGR3A/ZBTB16/IL10/IL6/IL2RA/SLAMF1/IL7R/ICOS/IFNG/CR1/CD38/IL2RG/HLA-DOB/CCR2/IGHG1/IL4I1/CD274/XCL1/RASGRP1/SIRPG/RHOH/IGLL5/FCRL3/IL1B/CCR7/LCK/CD27/HLA-DQB2/CCL19/IGHE/IGF2/LEP/IGHD/PCK1	37
BP	GO:0022409	positive regulation of cell-cell adhesion	33/364	322/18903	4.68112e-15	5.81364e-13	4.67476e-13	HLA-DQA1/CD80/HLA-DRA/CXCL13/ZBTB16/IL10/IL6/SELE/IL2RA/SLAMF1/IL7R/ICOS/ITGA4/IFNG/CR1/IL2RG/HLA-DOB/CCR2/IL4I1/CD274/XCL1/RASGRP1/SIRPG/RHOH/IL1B/CCR7/LCK/CD27/HLA-DQB2/CCL19/IGF2/LEP/PCK1	33
BP	GO:0046651	lymphocyte proliferation	32/364	305/18903	6.36675e-15	7.66e-13	6.15942e-13	CD80/CD180/FCGR3A/IL10/IL6/IL2RA/SLAMF1/IL7R/CRTAM/PLA2G2D/CTLA4/CR1/CD38/IDO1/CCR2/MZB1/IL4I1/CD274/XCL1/RASGRP1/IKZF3/FCRL3/IL1B/CD79A/GAPT/CR2/MS4A1/IFNE/CCL19/IGF2/CD19/LEP	32
BP	GO:0031349	positive regulation of defense response	32/364	307/18903	7.66677e-15	8.94457e-13	7.19234e-13	FCGR1A/LBP/CCL3/AIM2/IL6/SLAMF6/CRTAM/OSM/IFNG/TLR8/PLA2G7/S100A9/IDO1/GBP5/CCR2/RASGRP1/MMP12/TLR10/CLNK/IL1B/ZBP1/CCR7/CLEC6A/S100A8/STAP1/PYHIN1/FCN1/LGALS2/FPR2/MIAT/FABP4/NEAT1	32
BP	GO:0050870	positive regulation of T cell activation	29/364	251/18903	1.00796e-14	1.14136e-12	9.1777e-13	HLA-DQA1/CD80/HLA-DRA/ZBTB16/IL6/IL2RA/SLAMF1/IL7R/ICOS/IFNG/CR1/IL2RG/HLA-DOB/CCR2/IL4I1/CD274/XCL1/RASGRP1/SIRPG/RHOH/IL1B/CCR7/LCK/CD27/HLA-DQB2/CCL19/IGF2/LEP/PCK1	29
BP	GO:0032943	mononuclear cell proliferation	32/364	312/18903	1.21197e-14	1.33317e-12	1.07201e-12	CD80/CD180/FCGR3A/IL10/IL6/IL2RA/SLAMF1/IL7R/CRTAM/PLA2G2D/CTLA4/CR1/CD38/IDO1/CCR2/MZB1/IL4I1/CD274/XCL1/RASGRP1/IKZF3/FCRL3/IL1B/CD79A/GAPT/CR2/MS4A1/IFNE/CCL19/IGF2/CD19/LEP	32
BP	GO:0050727	regulation of inflammatory response	36/364	414/18903	4.18727e-14	4.47805e-12	3.6008e-12	MMP3/FCGR1A/LBP/CCL3/SLAMF8/AIM2/IL10/IL6/SELE/IL2RA/SIGLEC10/PLA2G2D/OSM/IFNG/PBK/BIRC3/PLA2G7/S100A9/TNFAIP6/IDO1/CCR2/NLRP2/XCL1/TLR10/IL1B/ZBP1/CCR7/S100A8/SMPDL3B/STAP1/LGALS2/FPR2/CNR2/FABP4/ADIPOQ/NEAT1	36
BP	GO:0070661	leukocyte proliferation	33/364	348/18903	4.40801e-14	4.58672e-12	3.68818e-12	CD80/CD180/FCGR3A/IL10/IL6/IL2RA/SLAMF1/IL7R/CRTAM/PLA2G2D/CTLA4/CR1/CCL8/CD38/IDO1/CCR2/MZB1/IL4I1/CD274/XCL1/RASGRP1/IKZF3/FCRL3/IL1B/CD79A/GAPT/CR2/MS4A1/IFNE/CCL19/IGF2/CD19/LEP	33
BP	GO:0002685	regulation of leukocyte migration	27/364	231/18903	6.50502e-14	6.59061e-12	5.29952e-12	CCL4/LBP/CCL3/SLAMF8/CXCL13/IL6/SELE/SLAMF1/CCL7/CXCL10/ITGA4/CCL8/PLA2G7/TNFAIP6/CCR2/GCSAM/XCL2/XCL1/RHOH/CCR7/GPR18/STAP1/FPR2/CCL19/BMP5/APOD/CCL20	27
BP	GO:0002697	regulation of immune effector process	34/364	379/18903	9.01542e-14	8.89984e-12	7.15637e-12	CXCL6/FCGR1A/LBP/CD80/HLA-DRA/SLAMF8/BATF/IL10/IL6/SLAMF6/SLAMF1/IL7R/CRTAM/IFNG/CR1/KLRB1/CCR2/MZB1/IL4I1/CD96/XCL1/RASGRP1/CLNK/FCRL3/IL1B/KLRC1/IRF4/CR2/STAP1/FCN1/CCL19/LEP/AZGP1/PCK1	34
BP	GO:0032496	response to lipopolysaccharide	32/364	339/18903	1.23604e-13	1.18969e-11	9.56633e-12	CXCL6/KMO/LBP/CXCL1/CD80/CCL3/CD180/CCR5/CXCL13/CXCL3/IL10/IL6/SELE/TNIP3/GJB2/CXCL10/CXCL2/S100A9/NUGGC/PCSK1/IDO1/CXCL11/CXCL9/CD274/CD96/FASLG/IL1B/CCR7/S100A8/STAP1/CNR2/GJB6	32
BP	GO:0072676	lymphocyte migration	20/364	124/18903	2.83809e-13	2.66504e-11	2.14296e-11	CCL4/CH25H/CCL18/CCL3/CXCL13/CRTAM/CCL7/CXCL10/ITGA4/CCL8/CCR2/GCSAM/CXCL11/XCL2/XCL1/CCR7/CCL13/CCL19/APOD/CCL20	20
BP	GO:0042113	B cell activation	32/364	350/18903	2.97889e-13	2.73065e-11	2.19572e-11	SAMSN1/CD180/SLAMF8/BATF/IL10/IL6/IL7R/ITGA4/CTLA4/CR1/CD38/IL2RG/MZB1/IGHG1/IL4I1/LAX1/RASGRP1/IKZF3/IGLL5/FCRL3/CD79A/GAPT/CR2/MS4A1/IFNE/CD27/POU2AF1/IGHE/CD19/FCRL1/PAX5/IGHD	32
BP	GO:0002548	monocyte chemotaxis	16/364	71/18903	3.14991e-13	2.82026e-11	2.26778e-11	CCL4/CCL18/CCL3/SLAMF8/IL6/CCL7/CXCL10/CCL8/PLA2G7/CCR2/XCL2/XCL1/CCL13/FPR2/CCL19/CCL20	16
BP	GO:0046631	alpha-beta T cell activation	23/364	174/18903	3.5944e-13	3.1451e-11	2.52898e-11	CD80/HLA-DRA/ZBTB16/BATF/IL6/SLAMF6/IL2RA/CRTAM/PLA2G2D/IFNG/IL2RG/CD3D/CCR2/CD274/XCL1/LY9/ITK/IRF4/GPR18/CD3G/EOMES/TRAC/CCL19	23
BP	GO:0002683	negative regulation of immune system process	36/364	449/18903	4.81096e-13	4.11604e-11	3.30971e-11	SAMSN1/CD80/CCL3/SLAMF8/IL10/CD300LF/IL2RA/SLAMF1/IL7R/CRTAM/PLA2G2D/CTLA4/CR1/TIGIT/TNFAIP6/IDO1/HLA-DOB/CCR2/GCSAM/IL4I1/LAX1/CD274/CD96/XCL1/MMP12/CLNK/FCRL3/KLRC1/GPR18/CR2/STAP1/BMP5/APOD/PDCD1/CNR2/ADIPOQ	36
BP	GO:0002237	response to molecule of bacterial origin	32/364	360/18903	6.4301e-13	5.38171e-11	4.32744e-11	CXCL6/KMO/LBP/CXCL1/CD80/CCL3/CD180/CCR5/CXCL13/CXCL3/IL10/IL6/SELE/TNIP3/GJB2/CXCL10/CXCL2/S100A9/NUGGC/PCSK1/IDO1/CXCL11/CXCL9/CD274/CD96/FASLG/IL1B/CCR7/S100A8/STAP1/CNR2/GJB6	32
BP	GO:0048247	lymphocyte chemotaxis	15/364	65/18903	1.20645e-12	9.88258e-11	7.9466e-11	CCL4/CH25H/CCL18/CCL3/CXCL13/CCL7/CXCL10/CCL8/CCR2/CXCL11/XCL2/XCL1/CCL13/CCL19/CCL20	15
BP	GO:0002253	activation of immune response	33/364	397/18903	1.77423e-12	1.42308e-10	1.1443e-10	AIM2/CTLA4/CR1/FPR1/CD38/CD3D/TRAT1/GCSAM/IGHG1/LAX1/ITK/IGLL5/FCRL3/IL1B/ZBP1/THEMIS/CD79A/CCR7/CLEC6A/CD3G/CR2/MS4A1/STAP1/PYHIN1/LCK/FCN1/TRAC/FPR2/TRGC2/IGHE/CD19/C6/IGHD	33
BP	GO:0045619	regulation of lymphocyte differentiation	24/364	210/18903	2.72378e-12	2.14012e-10	1.72087e-10	CD80/HLA-DRA/SLAMF8/ZBTB16/BATF/IL10/IL2RA/IL7R/CRTAM/CTLA4/CD2/IFNG/CR1/IL2RG/CCR2/IL4I1/RASGRP1/IKZF3/RHOH/FCRL3/IRF4/CD27/CCL19/PCK1	24
BP	GO:0045785	positive regulation of cell adhesion	36/364	484/18903	4.35358e-12	3.35225e-10	2.69555e-10	HLA-DQA1/CD80/HLA-DRA/MYOC/CXCL13/ZBTB16/IL10/IL6/SELE/IL2RA/SLAMF1/IL7R/ICOS/ITGA4/IFNG/CR1/IL2RG/TGM2/HLA-DOB/CCR2/IL4I1/CD274/XCL1/RASGRP1/SIRPG/RHOH/IL1B/CCR7/LCK/CD27/HLA-DQB2/CCL19/IGF2/EPB41L4B/LEP/PCK1	36
BP	GO:0002688	regulation of leukocyte chemotaxis	19/364	127/18903	4.50407e-12	3.40013e-10	2.73405e-10	CCL4/LBP/CCL3/SLAMF8/CXCL13/IL6/SLAMF1/CCL7/CXCL10/PLA2G7/TNFAIP6/CCR2/XCL2/XCL1/CCR7/GPR18/STAP1/FPR2/CCL19	19
BP	GO:0001909	leukocyte mediated cytotoxicity	19/364	134/18903	1.19364e-11	8.83752e-10	7.10626e-10	CXCL6/FCGR1A/HLA-DRA/FCGR3A/SLAMF6/SLAMF7/IL7R/CRTAM/CD2/KLRB1/IGHG1/XCL1/RASGRP1/GZMB/TRA/KLRC1/STAP1/LEP/AZGP1	19
BP	GO:0002429	immune response-activating cell surface receptor signaling pathway	28/364	312/18903	1.5028e-11	1.07144e-09	8.61546e-10	CTLA4/CR1/FPR1/CD38/CD3D/TRAT1/GCSAM/IGHG1/LAX1/ITK/IGLL5/FCRL3/THEMIS/CD79A/CCR7/CLEC6A/CD3G/CR2/MS4A1/STAP1/LCK/FCN1/TRAC/FPR2/TRGC2/IGHE/CD19/IGHD	28
BP	GO:0002757	immune response-activating signal transduction	28/364	312/18903	1.5028e-11	1.07144e-09	8.61546e-10	CTLA4/CR1/FPR1/CD38/CD3D/TRAT1/GCSAM/IGHG1/LAX1/ITK/IGLL5/FCRL3/THEMIS/CD79A/CCR7/CLEC6A/CD3G/CR2/MS4A1/STAP1/LCK/FCN1/TRAC/FPR2/TRGC2/IGHE/CD19/IGHD	28
BP	GO:0001906	cell killing	22/364	189/18903	1.56589e-11	1.09612e-09	8.81393e-10	CXCL6/FCGR1A/HLA-DRA/FCGR3A/SLAMF6/SLAMF7/LYZ/IL7R/CRTAM/CD2/IFNG/KLRB1/IGHG1/XCL1/RASGRP1/GZMB/TRA/KLRC1/CCL13/STAP1/LEP/AZGP1	22
BP	GO:0050729	positive regulation of inflammatory response	20/364	154/18903	1.77904e-11	1.22309e-09	9.8349e-10	FCGR1A/LBP/CCL3/AIM2/IL6/OSM/IFNG/PLA2G7/S100A9/IDO1/CCR2/TLR10/IL1B/ZBP1/CCR7/S100A8/STAP1/LGALS2/FABP4/NEAT1	20
BP	GO:0002366	leukocyte activation involved in immune response	27/364	293/18903	1.90889e-11	1.28934e-09	1.03676e-09	LBP/CD80/HLA-DRA/CCL3/CD180/FCGR3A/BATF/IL10/IL6/SLAMF6/SLAMF1/IFNG/CR1/CLEC4D/CCR2/RASGRP1/LY9/CLNK/GAPT/IRF4/EOMES/IFNE/CLEC4E/POU2AF1/CCL19/CD19/PCK1	27
BP	GO:0071675	regulation of mononuclear cell migration	18/364	123/18903	2.43217e-11	1.61446e-09	1.29819e-09	CCL4/CCL3/SLAMF8/CXCL13/SLAMF1/CCL7/CXCL10/ITGA4/PLA2G7/CCR2/GCSAM/XCL2/XCL1/CCR7/FPR2/BMP5/APOD/CCL20	18
BP	GO:0002263	cell activation involved in immune response	27/364	297/18903	2.61138e-11	1.70404e-09	1.37022e-09	LBP/CD80/HLA-DRA/CCL3/CD180/FCGR3A/BATF/IL10/IL6/SLAMF6/SLAMF1/IFNG/CR1/CLEC4D/CCR2/RASGRP1/LY9/CLNK/GAPT/IRF4/EOMES/IFNE/CLEC4E/POU2AF1/CCL19/CD19/PCK1	27
BP	GO:0070555	response to interleukin-1	19/364	141/18903	2.97902e-11	1.91154e-09	1.53707e-09	CCL4/KMO/CCL18/CCL3/IL6/SELE/CHI3L1/CCL7/CCL8/CD38/PCSK1/XCL2/XCL1/IL1B/ZBP1/CCL13/CCL19/IL1RN/CCL20	19
BP	GO:0002706	regulation of lymphocyte mediated immunity	21/364	179/18903	3.94035e-11	2.48694e-09	1.99975e-09	FCGR1A/HLA-DRA/IL10/IL6/SLAMF6/SLAMF1/IL7R/CRTAM/CR1/KLRB1/CCR2/IL4I1/CD96/XCL1/RASGRP1/CLNK/IL1B/KLRC1/CR2/LEP/AZGP1	21
BP	GO:0071677	positive regulation of mononuclear cell migration	14/364	73/18903	9.94125e-11	6.17319e-09	4.96387e-09	CCL4/CCL3/CXCL13/SLAMF1/CCL7/CXCL10/ITGA4/PLA2G7/CCR2/XCL2/XCL1/CCR7/FPR2/CCL20	14
BP	GO:1902105	regulation of leukocyte differentiation	27/364	317/18903	1.1576e-10	7.07422e-09	5.68839e-09	CD80/HLA-DRA/CCL3/SLAMF8/ZBTB16/BATF/IL10/IL2RA/IL7R/CRTAM/CTLA4/CD2/IFNG/CR1/IL2RG/TNFAIP6/CCR2/IL4I1/RASGRP1/IKZF3/RHOH/FCRL3/IRF4/CD27/CCL19/ADIPOQ/PCK1	27
BP	GO:0006959	humoral immune response	27/364	320/18903	1.43218e-10	8.61547e-09	6.92771e-09	CXCL6/CXCL1/CXCL13/CXCL3/IL6/LYZ/CXCL10/IFNG/CR1/CXCL2/S100A9/IGHG1/CXCL11/CXCL9/IGLL5/IL1B/CCR7/CCL13/CR2/MS4A1/IFNE/FCN1/POU2AF1/IGHE/PDCD1/C6/IGHD	27
BP	GO:0050670	regulation of lymphocyte proliferation	23/364	239/18903	2.61551e-10	1.54783e-08	1.24461e-08	CD80/FCGR3A/IL10/IL6/IL2RA/SLAMF1/CRTAM/PLA2G2D/CTLA4/CR1/CD38/IDO1/CCR2/MZB1/IL4I1/CD274/XCL1/IKZF3/FCRL3/IL1B/CCL19/IGF2/LEP	23
BP	GO:0002819	regulation of adaptive immune response	21/364	198/18903	2.65343e-10	1.54783e-08	1.24461e-08	FCGR1A/SAMSN1/CD80/HLA-DRA/BATF/IL10/IL6/SLAMF1/IL7R/CR1/CD48/CCR2/IL4I1/CD274/XCL1/IL1B/KLRC1/CLEC6A/CR2/CCL19/AZGP1	21
BP	GO:0045580	regulation of T cell differentiation	20/364	179/18903	2.8051e-10	1.61189e-08	1.29612e-08	CD80/HLA-DRA/ZBTB16/BATF/IL2RA/IL7R/CRTAM/CTLA4/CD2/IFNG/CR1/IL2RG/CCR2/IL4I1/RASGRP1/RHOH/IRF4/CD27/CCL19/PCK1	20
BP	GO:0002703	regulation of leukocyte mediated immunity	23/364	241/18903	3.08784e-10	1.74826e-08	1.40578e-08	CXCL6/FCGR1A/HLA-DRA/IL10/IL6/SLAMF6/SLAMF1/IL7R/CRTAM/CR1/KLRB1/CCR2/IL4I1/CD96/XCL1/RASGRP1/CLNK/IL1B/KLRC1/CR2/STAP1/LEP/AZGP1	23
BP	GO:0032944	regulation of mononuclear cell proliferation	23/364	243/18903	3.6391e-10	2.03051e-08	1.63274e-08	CD80/FCGR3A/IL10/IL6/IL2RA/SLAMF1/CRTAM/PLA2G2D/CTLA4/CR1/CD38/IDO1/CCR2/MZB1/IL4I1/CD274/XCL1/IKZF3/FCRL3/IL1B/CCL19/IGF2/LEP	23
BP	GO:0070663	regulation of leukocyte proliferation	24/364	269/18903	5.02971e-10	2.76634e-08	2.22442e-08	CD80/FCGR3A/IL10/IL6/IL2RA/SLAMF1/CRTAM/PLA2G2D/CTLA4/CR1/CCL8/CD38/IDO1/CCR2/MZB1/IL4I1/CD274/XCL1/IKZF3/FCRL3/IL1B/CCL19/IGF2/LEP	24
BP	GO:0002690	positive regulation of leukocyte chemotaxis	15/364	97/18903	5.15122e-10	2.79327e-08	2.24607e-08	CCL4/LBP/CCL3/CXCL13/IL6/SLAMF1/CCL7/CXCL10/PLA2G7/CCR2/XCL2/XCL1/CCR7/FPR2/CCL19	15
BP	GO:0002687	positive regulation of leukocyte migration	18/364	148/18903	5.52648e-10	2.95513e-08	2.37623e-08	CCL4/LBP/CCL3/CXCL13/IL6/SLAMF1/CCL7/CXCL10/ITGA4/CCL8/PLA2G7/CCR2/XCL2/XCL1/CCR7/FPR2/CCL19/CCL20	18
BP	GO:0002285	lymphocyte activation involved in immune response	21/364	207/18903	6.05668e-10	3.19428e-08	2.56852e-08	CD80/HLA-DRA/CD180/FCGR3A/BATF/IL10/IL6/SLAMF6/IFNG/CR1/CLEC4D/LY9/GAPT/IRF4/EOMES/IFNE/CLEC4E/POU2AF1/CCL19/CD19/PCK1	21
BP	GO:0050920	regulation of chemotaxis	22/364	230/18903	7.25127e-10	3.77262e-08	3.03357e-08	CCL4/LBP/SEMA3B/CCL3/SLAMF8/CXCL13/CXCR4/IL6/SLAMF1/CCL7/CXCL10/CCR4/PLA2G7/TNFAIP6/CCR2/XCL2/XCL1/CCR7/GPR18/STAP1/FPR2/CCL19	22
BP	GO:0016064	immunoglobulin mediated immune response	21/364	215/18903	1.21546e-09	6.23936e-08	5.01708e-08	FCGR1A/HLA-DQA1/HLA-DRA/IL21R/FCGR3A/BATF/IL10/CR1/TLR8/HLA-DOB/IGHG1/XCL1/IGLL5/GAPT/CR2/CD27/HLA-DQB2/IGHE/CD19/C6/IGHD	21
BP	GO:0002274	myeloid leukocyte activation	22/364	237/18903	1.28038e-09	6.48613e-08	5.21551e-08	CXCL6/LBP/CCL3/FCGR3A/BATF/IL10/IL6/MAPT/UBD/CD300LF/SLAMF1/CD2/IFNG/CLEC4D/CCR2/RASGRP1/RHOH/CLNK/IRF4/STAP1/MT1G/CNR2	22
BP	GO:0042100	B cell proliferation	15/364	104/18903	1.40569e-09	7.02847e-08	5.6516e-08	CD180/IL10/IL7R/CTLA4/CD38/MZB1/RASGRP1/IKZF3/FCRL3/CD79A/GAPT/CR2/MS4A1/IFNE/CD19	15
BP	GO:0019724	B cell mediated immunity	21/364	218/18903	1.56505e-09	7.72495e-08	6.21164e-08	FCGR1A/HLA-DQA1/HLA-DRA/IL21R/FCGR3A/BATF/IL10/CR1/TLR8/HLA-DOB/IGHG1/XCL1/IGLL5/GAPT/CR2/CD27/HLA-DQB2/IGHE/CD19/C6/IGHD	21
BP	GO:0002831	regulation of response to biotic stimulus	27/364	361/18903	2.06647e-09	1.00708e-07	8.09792e-08	CXCL6/LBP/CD180/SLAMF8/AIM2/SLAMF6/CRTAM/CR1/TLR8/BIRC3/KLRB1/GBP5/IL4I1/CD274/CD96/RASGRP1/MMP12/CLNK/IL1B/ZBP1/KLRC1/CLEC6A/PYHIN1/FCN1/FPR2/MIAT/LEP	27
BP	GO:0071222	cellular response to lipopolysaccharide	21/364	222/18903	2.17753e-09	1.04794e-07	8.42648e-08	CXCL6/KMO/LBP/CXCL1/CD80/CCL3/CD180/CCR5/CXCL13/CXCL3/IL10/IL6/TNIP3/CXCL10/CXCL2/NUGGC/CXCL11/CXCL9/CD274/IL1B/STAP1	21
BP	GO:0002822	regulation of adaptive immune response based on somatic recombination of immune receptors built from immunoglobulin superfamily domains	19/364	182/18903	2.49608e-09	1.18641e-07	9.53994e-08	FCGR1A/CD80/HLA-DRA/BATF/IL10/IL6/SLAMF1/IL7R/CR1/CCR2/IL4I1/CD274/XCL1/IL1B/KLRC1/CLEC6A/CR2/CCL19/AZGP1	19
BP	GO:0050921	positive regulation of chemotaxis	17/364	144/18903	2.66329e-09	1.25045e-07	1.00549e-07	CCL4/LBP/CCL3/CXCL13/CXCR4/IL6/SLAMF1/CCL7/CXCL10/CCR4/PLA2G7/CCR2/XCL2/XCL1/CCR7/FPR2/CCL19	17
BP	GO:0002292	T cell differentiation involved in immune response	13/364	79/18903	3.39165e-09	1.57323e-07	1.26504e-07	CD80/HLA-DRA/BATF/IL6/SLAMF6/IFNG/CLEC4D/LY9/IRF4/EOMES/CLEC4E/CCL19/PCK1	13
BP	GO:0071347	cellular response to interleukin-1	15/364	111/18903	3.5454e-09	1.62498e-07	1.30664e-07	CCL4/KMO/CCL18/CCL3/IL6/CCL7/CCL8/XCL2/XCL1/IL1B/ZBP1/CCL13/CCL19/IL1RN/CCL20	15
BP	GO:0050851	antigen receptor-mediated signaling pathway	22/364	252/18903	4.03956e-09	1.82968e-07	1.47125e-07	CTLA4/CD38/CD3D/TRAT1/GCSAM/IGHG1/LAX1/ITK/IGLL5/FCRL3/THEMIS/CD79A/CCR7/CD3G/MS4A1/STAP1/LCK/TRAC/TRGC2/IGHE/CD19/IGHD	22
BP	GO:0034612	response to tumor necrosis factor	22/364	254/18903	4.67703e-09	2.09379e-07	1.68362e-07	CCL4/CCL18/CCL3/AIM2/SELE/UBD/CHI3L1/CCL7/CCL8/BIRC3/NLRP2/XCL2/XCL1/TNFRSF17/SLC2A4/CCL13/CCL19/CCL20/GPD1/TCL1A/FABP4/ADIPOQ	22
BP	GO:2000403	positive regulation of lymphocyte migration	10/364	42/18903	5.27144e-09	2.33276e-07	1.87578e-07	CCL4/CCL3/CXCL13/CCL7/CXCL10/ITGA4/CCR2/XCL2/XCL1/CCL20	10
BP	GO:0071219	cellular response to molecule of bacterial origin	21/364	234/18903	5.61322e-09	2.45578e-07	1.9747e-07	CXCL6/KMO/LBP/CXCL1/CD80/CCL3/CD180/CCR5/CXCL13/CXCL3/IL10/IL6/TNIP3/CXCL10/CXCL2/NUGGC/CXCL11/CXCL9/CD274/IL1B/STAP1	21
BP	GO:0030183	B cell differentiation	17/364	152/18903	6.12653e-09	2.65024e-07	2.13106e-07	SLAMF8/IL10/IL6/ITGA4/CR1/IL2RG/IL4I1/IKZF3/FCRL3/CD79A/CR2/MS4A1/IFNE/CD27/POU2AF1/CD19/PAX5	17
BP	GO:2000401	regulation of lymphocyte migration	12/364	69/18903	7.13254e-09	3.05114e-07	2.45343e-07	CCL4/CCL3/CXCL13/CCL7/CXCL10/ITGA4/CCR2/GCSAM/XCL2/XCL1/APOD/CCL20	12
BP	GO:0046632	alpha-beta T cell differentiation	15/364	117/18903	7.41722e-09	3.13806e-07	2.52331e-07	CD80/HLA-DRA/ZBTB16/BATF/IL6/SLAMF6/PLA2G2D/IFNG/IL2RG/LY9/ITK/IRF4/GPR18/EOMES/CCL19	15
BP	GO:0002699	positive regulation of immune effector process	22/364	261/18903	7.72107e-09	3.2311e-07	2.59813e-07	FCGR1A/LBP/CD80/HLA-DRA/IL10/IL6/SLAMF6/SLAMF1/CRTAM/IFNG/CR1/CCR2/MZB1/XCL1/RASGRP1/CLNK/IL1B/STAP1/FCN1/CCL19/AZGP1/PCK1	22
BP	GO:0045088	regulation of innate immune response	21/364	240/18903	8.80669e-09	3.64578e-07	2.93157e-07	LBP/SLAMF8/AIM2/SLAMF6/CRTAM/CR1/TLR8/BIRC3/KLRB1/GBP5/CD96/RASGRP1/MMP12/CLNK/ZBP1/KLRC1/CLEC6A/PYHIN1/FCN1/FPR2/LEP	21
BP	GO:0042129	regulation of T cell proliferation	18/364	182/18903	1.55275e-08	6.35968e-07	5.11382e-07	CD80/IL10/IL6/IL2RA/SLAMF1/CRTAM/PLA2G2D/CTLA4/CR1/IDO1/CCR2/IL4I1/CD274/XCL1/IL1B/CCL19/IGF2/LEP	18
BP	GO:0072503	cellular divalent inorganic cation homeostasis	24/364	323/18903	1.88905e-08	7.65562e-07	6.15589e-07	SLC39A8/CCL3/CCR5/CCL7/CXCL10/CCL8/ATP1A2/TGM2/S100A9/CCR2/CXCL11/CXCL9/XCL1/GRIA1/FASLG/CCR7/CCL13/S100A8/LCK/CCL19/MT1G/CD19/JPH2/MT1H	24
BP	GO:0002228	natural killer cell mediated immunity	12/364	77/18903	2.58952e-08	1.03851e-06	8.35064e-07	FCGR3A/SLAMF6/SLAMF7/CRTAM/CD2/KLRB1/CD96/RASGRP1/GZMB/CLNK/KLRC1/LEP	12
BP	GO:1901623	regulation of lymphocyte chemotaxis	8/364	27/18903	2.82349e-08	1.12066e-06	9.01128e-07	CCL4/CCL3/CXCL13/CCL7/CXCL10/CCR2/XCL2/XCL1	8
BP	GO:0071356	cellular response to tumor necrosis factor	20/364	234/18903	2.96978e-08	1.1667e-06	9.38144e-07	CCL4/CCL18/CCL3/AIM2/CHI3L1/CCL7/CCL8/BIRC3/NLRP2/XCL2/XCL1/TNFRSF17/SLC2A4/CCL13/CCL19/CCL20/GPD1/TCL1A/FABP4/ADIPOQ	20
BP	GO:0042098	T cell proliferation	19/364	212/18903	3.08953e-08	1.20148e-06	9.66115e-07	CD80/IL10/IL6/IL2RA/SLAMF1/CRTAM/PLA2G2D/CTLA4/CR1/IDO1/CCR2/IL4I1/CD274/XCL1/RASGRP1/IL1B/CCL19/IGF2/LEP	19
BP	GO:0045621	positive regulation of lymphocyte differentiation	15/364	130/18903	3.16648e-08	1.21909e-06	9.80276e-07	CD80/HLA-DRA/ZBTB16/IL10/IL2RA/IL7R/IFNG/CR1/IL2RG/IL4I1/RASGRP1/RHOH/CD27/CCL19/PCK1	15
BP	GO:1903706	regulation of hemopoiesis	27/364	413/18903	3.57725e-08	1.3636e-06	1.09648e-06	CD80/HLA-DRA/CCL3/SLAMF8/ZBTB16/BATF/IL10/IL2RA/IL7R/CRTAM/CTLA4/CD2/IFNG/CR1/IL2RG/TNFAIP6/CCR2/IL4I1/RASGRP1/IKZF3/RHOH/FCRL3/IRF4/CD27/CCL19/ADIPOQ/PCK1	27
BP	GO:0071216	cellular response to biotic stimulus	21/364	261/18903	3.82315e-08	1.44305e-06	1.16036e-06	CXCL6/KMO/LBP/CXCL1/CD80/CCL3/CD180/CCR5/CXCL13/CXCL3/IL10/IL6/TNIP3/CXCL10/CXCL2/NUGGC/CXCL11/CXCL9/CD274/IL1B/STAP1	21
BP	GO:0035710	CD4-positive, alpha-beta T cell activation	14/364	115/18903	4.60975e-08	1.72306e-06	1.38552e-06	CD80/HLA-DRA/BATF/IL6/SLAMF6/IL2RA/PLA2G2D/IFNG/IL2RG/CD274/XCL1/LY9/IRF4/CCL19	14
BP	GO:0051235	maintenance of location	24/364	342/18903	5.61127e-08	2.07725e-06	1.67032e-06	SRGN/CCL3/CCR5/IL10/IL6/CXCL10/ATP1A2/ASPM/S100A9/CXCL11/CXCL9/XCL1/FASLG/IL1B/CCR7/S100A8/GRIK5/LCK/CCL19/CD19/JPH2/PLIN5/CIDEA/LEP	24
BP	GO:0002695	negative regulation of leukocyte activation	18/364	198/18903	5.75083e-08	2.08903e-06	1.67979e-06	SAMSN1/CD80/IL10/CD300LF/IL2RA/CRTAM/PLA2G2D/CTLA4/CR1/TIGIT/IDO1/CCR2/IL4I1/LAX1/CD274/XCL1/CLNK/CNR2	18
BP	GO:0045582	positive regulation of T cell differentiation	14/364	117/18903	5.75162e-08	2.08903e-06	1.67979e-06	CD80/HLA-DRA/ZBTB16/IL2RA/IL7R/IFNG/CR1/IL2RG/IL4I1/RASGRP1/RHOH/CD27/CCL19/PCK1	14
BP	GO:0002286	T cell activation involved in immune response	14/364	118/18903	6.41347e-08	2.30765e-06	1.85558e-06	CD80/HLA-DRA/BATF/IL6/SLAMF6/IFNG/CLEC4D/LY9/IRF4/EOMES/IFNE/CLEC4E/CCL19/PCK1	14
BP	GO:0032609	interferon-gamma production	14/364	119/18903	7.1434e-08	2.52313e-06	2.02885e-06	IL10/SLAMF6/SLAMF1/CRTAM/CD2/CR1/TLR8/CCR2/CD274/CD96/XCL1/RASGRP1/IL1B/CCR7	14
BP	GO:0032649	regulation of interferon-gamma production	14/364	119/18903	7.1434e-08	2.52313e-06	2.02885e-06	IL10/SLAMF6/SLAMF1/CRTAM/CD2/CR1/TLR8/CCR2/CD274/CD96/XCL1/RASGRP1/IL1B/CCR7	14
BP	GO:0031341	regulation of cell killing	13/364	102/18903	8.0666e-08	2.82331e-06	2.27023e-06	CXCL6/HLA-DRA/SLAMF6/IL7R/CRTAM/IFNG/KLRB1/XCL1/RASGRP1/KLRC1/STAP1/LEP/AZGP1	13
BP	GO:0140131	positive regulation of lymphocyte chemotaxis	7/364	21/18903	8.54225e-08	2.95783e-06	2.37839e-06	CCL4/CCL3/CXCL13/CCL7/CCR2/XCL2/XCL1	7
BP	GO:0034341	response to interferon-gamma	15/364	140/18903	8.60458e-08	2.95783e-06	2.37839e-06	CCL4/KYNU/CCL18/CCL3/UBD/CCL7/IFNG/CCL8/GBP5/XCL2/XCL1/FASLG/CCL13/CCL19/CCL20	15
BP	GO:0050864	regulation of B cell activation	18/364	204/18903	9.07873e-08	3.07188e-06	2.4701e-06	SAMSN1/SLAMF8/IL10/IL6/CTLA4/CR1/CD38/IL2RG/MZB1/IGHG1/IL4I1/IKZF3/IGLL5/FCRL3/CD27/IGHE/CD19/IGHD	18
BP	GO:0042130	negative regulation of T cell proliferation	11/364	70/18903	9.09596e-08	3.07188e-06	2.4701e-06	CD80/IL10/IL2RA/CRTAM/PLA2G2D/CTLA4/CR1/IDO1/IL4I1/CD274/XCL1	11
BP	GO:0007204	positive regulation of cytosolic calcium ion concentration	18/364	205/18903	9.78014e-08	3.27422e-06	2.6328e-06	GPR65/CCR5/CXCL13/CXCR4/FPR1/CCR4/CD38/CXCR6/P2RY10/CCR2/CD52/ADCY5/GPR174/CCR7/GPR18/FPR2/ADRA1A/JPH2	18
BP	GO:0001910	regulation of leukocyte mediated cytotoxicity	12/364	87/18903	1.05156e-07	3.49008e-06	2.80638e-06	CXCL6/HLA-DRA/SLAMF6/IL7R/CRTAM/KLRB1/XCL1/RASGRP1/KLRC1/STAP1/LEP/AZGP1	12
BP	GO:0072507	divalent inorganic cation homeostasis	24/364	356/18903	1.18883e-07	3.91196e-06	3.14561e-06	SLC39A8/CCL3/CCR5/CCL7/CXCL10/CCL8/ATP1A2/TGM2/S100A9/CCR2/CXCL11/CXCL9/XCL1/GRIA1/FASLG/CCR7/CCL13/S100A8/LCK/CCL19/MT1G/CD19/JPH2/MT1H	24
BP	GO:0002833	positive regulation of response to biotic stimulus	17/364	188/18903	1.45581e-07	4.74989e-06	3.8194e-06	LBP/CD180/AIM2/SLAMF6/CRTAM/TLR8/GBP5/CD274/RASGRP1/MMP12/CLNK/ZBP1/CLEC6A/PYHIN1/FCN1/FPR2/MIAT	17
BP	GO:0071706	tumor necrosis factor superfamily cytokine production	17/364	189/18903	1.57201e-07	5.04353e-06	4.05551e-06	LBP/CCL3/FCGR3A/IL10/IL6/SLAMF1/CD2/IFNG/CCR2/CD274/RASGRP1/GPR18/LILRA4/CCL19/CIDEA/LEP/ADIPOQ	17
BP	GO:1903555	regulation of tumor necrosis factor superfamily cytokine production	17/364	189/18903	1.57201e-07	5.04353e-06	4.05551e-06	LBP/CCL3/FCGR3A/IL10/IL6/SLAMF1/CD2/IFNG/CCR2/CD274/RASGRP1/GPR18/LILRA4/CCL19/CIDEA/LEP/ADIPOQ	17
BP	GO:0045577	regulation of B cell differentiation	8/364	33/18903	1.59622e-07	5.07889e-06	4.08394e-06	SLAMF8/IL10/CR1/IL2RG/IL4I1/IKZF3/FCRL3/CD27	8
BP	GO:0050853	B cell receptor signaling pathway	14/364	130/18903	2.1817e-07	6.88486e-06	5.53612e-06	CTLA4/CD38/GCSAM/IGHG1/ITK/IGLL5/FCRL3/CD79A/MS4A1/STAP1/LCK/IGHE/CD19/IGHD	14
BP	GO:0050866	negative regulation of cell activation	18/364	221/18903	3.02841e-07	9.47918e-06	7.62222e-06	SAMSN1/CD80/IL10/CD300LF/IL2RA/CRTAM/PLA2G2D/CTLA4/CR1/TIGIT/IDO1/CCR2/IL4I1/LAX1/CD274/XCL1/CLNK/CNR2	18
BP	GO:0070664	negative regulation of leukocyte proliferation	12/364	96/18903	3.17067e-07	9.84443e-06	7.91592e-06	CD80/IL10/IL2RA/CRTAM/PLA2G2D/CTLA4/CR1/CCL8/IDO1/IL4I1/CD274/XCL1	12
BP	GO:0046634	regulation of alpha-beta T cell activation	13/364	115/18903	3.36427e-07	1.0362e-05	8.33206e-06	CD80/HLA-DRA/ZBTB16/BATF/IL2RA/CRTAM/IFNG/IL2RG/CCR2/CD274/XCL1/IRF4/CCL19	13
BP	GO:0071887	leukocyte apoptotic process	13/364	117/18903	4.11745e-07	1.25811e-05	1.01165e-05	IL10/IL6/IL2RA/IL7R/IDO1/CD274/FASLG/CCR7/CD3G/CD27/CCL19/PDCD1/MIAT	13
BP	GO:0051651	maintenance of location in cell	18/364	226/18903	4.21871e-07	1.2789e-05	1.02836e-05	SRGN/CCL3/CCR5/CXCL10/ATP1A2/ASPM/S100A9/CXCL11/CXCL9/XCL1/FASLG/CCR7/S100A8/GRIK5/LCK/CCL19/CD19/JPH2	18
BP	GO:0042742	defense response to bacterium	24/364	382/18903	4.324e-07	1.30058e-05	1.0458e-05	CXCL6/FCGR1A/LBP/SLAMF8/CXCL13/IL10/IL6/LYZ/IL7R/S100A9/CLEC4D/IGHG1/IGLL5/IL1B/S100A8/PLAC8/IFNE/CLEC4E/FPR2/IGHE/GSDMC/CCL20/MIAT/IGHD	24
BP	GO:0071346	cellular response to interferon-gamma	13/364	118/18903	4.54782e-07	1.3573e-05	1.0914e-05	CCL4/CCL18/CCL3/CCL7/IFNG/CCL8/GBP5/XCL2/XCL1/FASLG/CCL13/CCL19/CCL20	13
BP	GO:0045058	T cell selection	9/364	51/18903	4.91635e-07	1.456e-05	1.17077e-05	BATF/IL6/SLAMF6/CD3D/LY9/THEMIS/IRF4/CCR7/CD3G	9
BP	GO:0043368	positive T cell selection	8/364	38/18903	5.16907e-07	1.51915e-05	1.22155e-05	BATF/IL6/SLAMF6/CD3D/LY9/THEMIS/IRF4/CD3G	8
BP	GO:0032640	tumor necrosis factor production	16/364	184/18903	5.77043e-07	1.67039e-05	1.34316e-05	LBP/CCL3/FCGR3A/IL10/IL6/SLAMF1/CD2/IFNG/CCR2/RASGRP1/GPR18/LILRA4/CCL19/CIDEA/LEP/ADIPOQ	16
BP	GO:0032680	regulation of tumor necrosis factor production	16/364	184/18903	5.77043e-07	1.67039e-05	1.34316e-05	LBP/CCL3/FCGR3A/IL10/IL6/SLAMF1/CD2/IFNG/CCR2/RASGRP1/GPR18/LILRA4/CCL19/CIDEA/LEP/ADIPOQ	16
BP	GO:0002407	dendritic cell chemotaxis	7/364	27/18903	5.90503e-07	1.69659e-05	1.36423e-05	SLAMF8/CCR5/CXCR4/SLAMF1/CCR2/CCR7/CCL19	7
BP	GO:0006875	cellular metal ion homeostasis	25/364	420/18903	6.75533e-07	1.92652e-05	1.54912e-05	SLC39A8/CCL3/CCR5/CCL7/CXCL10/IFNG/CCL8/ATP1A2/TGM2/S100A9/CCR2/CXCL11/CXCL9/XCL1/GRIA1/FASLG/CCR7/CCL13/S100A8/LCK/CCL19/MT1G/CD19/JPH2/MT1H	25
BP	GO:0010818	T cell chemotaxis	7/364	28/18903	7.7438e-07	2.19218e-05	1.76273e-05	CCL3/CXCL13/CXCL10/CCR2/CXCL11/XCL2/XCL1	7
BP	GO:0051250	negative regulation of lymphocyte activation	15/364	166/18903	7.98843e-07	2.24492e-05	1.80514e-05	SAMSN1/CD80/IL10/IL2RA/CRTAM/PLA2G2D/CTLA4/CR1/TIGIT/IDO1/IL4I1/LAX1/CD274/XCL1/CLNK	15
BP	GO:0051209	release of sequestered calcium ion into cytosol	13/364	124/18903	8.08452e-07	2.25547e-05	1.81362e-05	CCL3/CCR5/CXCL10/ATP1A2/CXCL11/CXCL9/XCL1/FASLG/CCR7/LCK/CCL19/CD19/JPH2	13
BP	GO:0045089	positive regulation of innate immune response	14/364	145/18903	8.38192e-07	2.32161e-05	1.86681e-05	LBP/AIM2/SLAMF6/CRTAM/TLR8/GBP5/RASGRP1/MMP12/CLNK/ZBP1/CLEC6A/PYHIN1/FCN1/FPR2	14
BP	GO:0050672	negative regulation of lymphocyte proliferation	11/364	87/18903	8.7909e-07	2.4175e-05	1.94391e-05	CD80/IL10/IL2RA/CRTAM/PLA2G2D/CTLA4/CR1/IDO1/IL4I1/CD274/XCL1	11
BP	GO:0051283	negative regulation of sequestering of calcium ion	13/364	125/18903	8.86814e-07	2.42144e-05	1.94709e-05	CCL3/CCR5/CXCL10/ATP1A2/CXCL11/CXCL9/XCL1/FASLG/CCR7/LCK/CCL19/CD19/JPH2	13
BP	GO:0050671	positive regulation of lymphocyte proliferation	14/364	146/18903	9.11145e-07	2.47036e-05	1.98642e-05	CD80/FCGR3A/IL6/IL2RA/SLAMF1/CD38/CCR2/CD274/XCL1/FCRL3/IL1B/CCL19/IGF2/LEP	14
BP	GO:0032945	negative regulation of mononuclear cell proliferation	11/364	88/18903	9.87578e-07	2.63877e-05	2.12184e-05	CD80/IL10/IL2RA/CRTAM/PLA2G2D/CTLA4/CR1/IDO1/IL4I1/CD274/XCL1	11
BP	GO:0043367	CD4-positive, alpha-beta T cell differentiation	11/364	88/18903	9.87578e-07	2.63877e-05	2.12184e-05	CD80/HLA-DRA/BATF/IL6/SLAMF6/PLA2G2D/IFNG/IL2RG/LY9/IRF4/CCL19	11
BP	GO:0001773	myeloid dendritic cell activation	7/364	29/18903	1.00398e-06	2.63877e-05	2.12184e-05	BATF/IL10/UBD/SLAMF1/CD2/CLEC4D/IRF4	7
BP	GO:0002287	alpha-beta T cell activation involved in immune response	10/364	71/18903	1.00753e-06	2.63877e-05	2.12184e-05	CD80/HLA-DRA/BATF/IL6/SLAMF6/IFNG/LY9/IRF4/EOMES/CCL19	10
BP	GO:0002293	alpha-beta T cell differentiation involved in immune response	10/364	71/18903	1.00753e-06	2.63877e-05	2.12184e-05	CD80/HLA-DRA/BATF/IL6/SLAMF6/IFNG/LY9/IRF4/EOMES/CCL19	10
BP	GO:0051282	regulation of sequestering of calcium ion	13/364	127/18903	1.06414e-06	2.76819e-05	2.22591e-05	CCL3/CCR5/CXCL10/ATP1A2/CXCL11/CXCL9/XCL1/FASLG/CCR7/LCK/CCL19/CD19/JPH2	13
BP	GO:0002523	leukocyte migration involved in inflammatory response	6/364	19/18903	1.07399e-06	2.77507e-05	2.23144e-05	LBP/SLAMF8/SELE/SLAMF1/S100A9/S100A8	6
BP	GO:0006568	tryptophan metabolic process	5/364	11/18903	1.08195e-06	2.777e-05	2.23299e-05	KMO/KYNU/IDO1/TDO2/IL4I1	5
BP	GO:0050868	negative regulation of T cell activation	13/364	128/18903	1.16412e-06	2.95173e-05	2.37349e-05	CD80/IL10/IL2RA/CRTAM/PLA2G2D/CTLA4/CR1/TIGIT/IDO1/IL4I1/LAX1/CD274/XCL1	13
BP	GO:0032946	positive regulation of mononuclear cell proliferation	14/364	149/18903	1.16536e-06	2.95173e-05	2.37349e-05	CD80/FCGR3A/IL6/IL2RA/SLAMF1/CD38/CCR2/CD274/XCL1/FCRL3/IL1B/CCL19/IGF2/LEP	14
BP	GO:0072678	T cell migration	10/364	73/18903	1.31026e-06	3.29707e-05	2.65117e-05	CCL3/CXCL13/CXCL10/ITGA4/CCR2/CXCL11/XCL2/XCL1/APOD/CCL20	10
BP	GO:0032732	positive regulation of interleukin-1 production	10/364	74/18903	1.48936e-06	3.69938e-05	2.97468e-05	CCL3/AIM2/IL6/IFNG/TLR8/GBP5/NLRP2/PYHIN1/CCL19/IGHD	10
BP	GO:0042267	natural killer cell mediated cytotoxicity	10/364	74/18903	1.48936e-06	3.69938e-05	2.97468e-05	FCGR3A/SLAMF6/SLAMF7/CRTAM/CD2/KLRB1/RASGRP1/GZMB/KLRC1/LEP	10
BP	GO:0051208	sequestering of calcium ion	13/364	131/18903	1.51615e-06	3.74178e-05	3.00877e-05	CCL3/CCR5/CXCL10/ATP1A2/CXCL11/CXCL9/XCL1/FASLG/CCR7/LCK/CCL19/CD19/JPH2	13
BP	GO:0002456	T cell mediated immunity	12/364	113/18903	1.87105e-06	4.58825e-05	3.68942e-05	HLA-DRA/IL6/SLAMF1/IL7R/CCR2/IL4I1/XCL1/TRA/IL1B/KLRC1/AZGP1/KDM5D	12
BP	GO:0097553	calcium ion transmembrane import into cytosol	15/364	182/18903	2.55092e-06	6.21584e-05	4.99817e-05	CCL3/CCR5/CXCL10/ATP1A2/CXCL11/CXCL9/XCL1/FASLG/CCR7/MS4A1/LCK/CCL19/CD19/ADRA1A/JPH2	15
BP	GO:2000514	regulation of CD4-positive, alpha-beta T cell activation	10/364	79/18903	2.74259e-06	6.64087e-05	5.33993e-05	CD80/HLA-DRA/BATF/IL2RA/IFNG/IL2RG/CD274/XCL1/IRF4/CCL19	10
BP	GO:0006874	cellular calcium ion homeostasis	19/364	284/18903	2.8134e-06	6.76976e-05	5.44357e-05	CCL3/CCR5/CCL7/CXCL10/CCL8/ATP1A2/TGM2/CCR2/CXCL11/CXCL9/XCL1/GRIA1/FASLG/CCR7/CCL13/LCK/CCL19/CD19/JPH2	19
BP	GO:0006586	indolalkylamine metabolic process	5/364	13/18903	2.91959e-06	6.86631e-05	5.52121e-05	KMO/KYNU/IDO1/TDO2/IL4I1	5
BP	GO:1902107	positive regulation of leukocyte differentiation	15/364	184/18903	2.92197e-06	6.86631e-05	5.52121e-05	CD80/HLA-DRA/ZBTB16/IL10/IL2RA/IL7R/IFNG/CR1/IL2RG/IL4I1/RASGRP1/RHOH/CD27/CCL19/PCK1	15
BP	GO:1903708	positive regulation of hemopoiesis	15/364	184/18903	2.92197e-06	6.86631e-05	5.52121e-05	CD80/HLA-DRA/ZBTB16/IL10/IL2RA/IL7R/IFNG/CR1/IL2RG/IL4I1/RASGRP1/RHOH/CD27/CCL19/PCK1	15
BP	GO:0019722	calcium-mediated signaling	16/364	208/18903	2.92487e-06	6.86631e-05	5.52121e-05	CCL4/CCL3/CCR5/FCGR3A/CXCR4/MAPT/SELE/CCR4/ATP1A2/CXCR6/TRAT1/CCR2/CCR7/FPR2/BHLHA15/CCL20	16
BP	GO:0032615	interleukin-12 production	9/364	63/18903	3.12104e-06	7.15239e-05	5.75124e-05	IL10/SLAMF1/IFNG/TLR8/TIGIT/IDO1/CCR7/CCL19/LEP	9
BP	GO:0032655	regulation of interleukin-12 production	9/364	63/18903	3.12104e-06	7.15239e-05	5.75124e-05	IL10/SLAMF1/IFNG/TLR8/TIGIT/IDO1/CCR7/CCL19/LEP	9
BP	GO:0032731	positive regulation of interleukin-1 beta production	9/364	63/18903	3.12104e-06	7.15239e-05	5.75124e-05	CCL3/AIM2/IL6/IFNG/TLR8/GBP5/NLRP2/PYHIN1/CCL19	9
BP	GO:0032757	positive regulation of interleukin-8 production	9/364	63/18903	3.12104e-06	7.15239e-05	5.75124e-05	LBP/IL6/CHI3L1/CD2/TLR8/IL1B/FCN1/LEP/ADIPOQ	9
BP	GO:0036336	dendritic cell migration	7/364	34/18903	3.18522e-06	7.25626e-05	5.83477e-05	SLAMF8/CCR5/CXCR4/SLAMF1/CCR2/CCR7/CCL19	7
BP	GO:0061844	antimicrobial humoral immune response mediated by antimicrobial peptide	10/364	81/18903	3.45599e-06	7.8268e-05	6.29354e-05	CXCL6/CXCL1/CXCL13/CXCL3/CXCL10/CXCL2/S100A9/CXCL11/CXCL9/CCL13	10
BP	GO:2000406	positive regulation of T cell migration	7/364	35/18903	3.91611e-06	8.81697e-05	7.08974e-05	CXCL13/CXCL10/ITGA4/CCR2/XCL2/XCL1/CCL20	7
BP	GO:2000404	regulation of T cell migration	8/364	49/18903	3.9632e-06	8.87112e-05	7.13327e-05	CXCL13/CXCL10/ITGA4/CCR2/XCL2/XCL1/APOD/CCL20	8
BP	GO:0002698	negative regulation of immune effector process	12/364	122/18903	4.20901e-06	9.36688e-05	7.53192e-05	SLAMF8/IL10/SLAMF1/IL7R/CR1/CCR2/IL4I1/CD96/XCL1/FCRL3/KLRC1/CR2	12
BP	GO:0050777	negative regulation of immune response	15/364	190/18903	4.34208e-06	9.60748e-05	7.72539e-05	SAMSN1/SLAMF8/IL10/SLAMF1/IL7R/CTLA4/CR1/CCR2/IL4I1/CD96/XCL1/MMP12/KLRC1/CR2/PDCD1	15
BP	GO:0072540	T-helper 17 cell lineage commitment	5/364	14/18903	4.46993e-06	9.83384e-05	7.9074e-05	BATF/IL6/SLAMF6/LY9/IRF4	5
BP	GO:0070665	positive regulation of leukocyte proliferation	14/364	167/18903	4.5153e-06	9.87721e-05	7.94228e-05	CD80/FCGR3A/IL6/IL2RA/SLAMF1/CD38/CCR2/CD274/XCL1/FCRL3/IL1B/CCL19/IGF2/LEP	14
BP	GO:0030003	cellular cation homeostasis	26/364	499/18903	4.74091e-06	0.000102921	8.2759e-05	SLC39A8/CCL3/SLAMF8/CCR5/CCL7/CXCL10/IFNG/CCL8/ATP1A2/TGM2/S100A9/CCR2/CXCL11/CXCL9/XCL1/GRIA1/FASLG/CCR7/CCL13/S100A8/LCK/CCL19/MT1G/CD19/JPH2/MT1H	26
BP	GO:0050764	regulation of phagocytosis	11/364	103/18903	4.75843e-06	0.000102921	8.2759e-05	FCGR1A/CD300LF/IFNG/IL2RG/TGM2/SIRPG/IL1B/STAP1/FCN1/FPR2/ADIPOQ	11
BP	GO:0002715	regulation of natural killer cell mediated immunity	8/364	51/18903	5.41138e-06	0.00011639	9.35894e-05	SLAMF6/CRTAM/KLRB1/CD96/RASGRP1/CLNK/KLRC1/LEP	8
BP	GO:1903038	negative regulation of leukocyte cell-cell adhesion	13/364	147/18903	5.51067e-06	0.000117867	9.4777e-05	CD80/IL10/IL2RA/CRTAM/PLA2G2D/CTLA4/CR1/TIGIT/IDO1/IL4I1/LAX1/CD274/XCL1	13
BP	GO:0002335	mature B cell differentiation	7/364	37/18903	5.80039e-06	0.000123379	9.92088e-05	SLAMF8/IL10/IL6/CR1/IL2RG/POU2AF1/CD19	7
BP	GO:0002704	negative regulation of leukocyte mediated immunity	9/364	68/18903	5.97136e-06	0.000126317	0.000101572	SLAMF1/IL7R/CR1/CCR2/IL4I1/CD96/XCL1/KLRC1/CR2	9
BP	GO:0042102	positive regulation of T cell proliferation	11/364	106/18903	6.29992e-06	0.000132539	0.000106575	CD80/IL6/IL2RA/SLAMF1/CCR2/CD274/XCL1/IL1B/CCL19/IGF2/LEP	11
BP	GO:0019835	cytolysis	6/364	25/18903	6.3574e-06	0.000133022	0.000106963	LBP/LYZ/CR1/GZMA/GZMB/C6	6
BP	GO:0070374	positive regulation of ERK1 and ERK2 cascade	16/364	223/18903	7.14991e-06	0.000148795	0.000119647	CCL4/CCL18/CCL3/CHI3L1/SLAMF1/CCL7/CCL8/XCL2/XCL1/RASGRP1/CCR7/CCL13/FPR2/CCL19/ADRA1A/CCL20	16
BP	GO:0002294	CD4-positive, alpha-beta T cell differentiation involved in immune response	9/364	70/18903	7.61818e-06	0.000157688	0.000126797	CD80/HLA-DRA/BATF/IL6/SLAMF6/IFNG/LY9/IRF4/CCL19	9
BP	GO:0032612	interleukin-1 production	12/364	130/18903	8.1432e-06	0.000166297	0.00013372	CCL3/AIM2/IL10/IL6/IFNG/TLR8/GBP5/NLRP2/CCR7/PYHIN1/CCL19/IGHD	12
BP	GO:0032652	regulation of interleukin-1 production	12/364	130/18903	8.1432e-06	0.000166297	0.00013372	CCL3/AIM2/IL10/IL6/IFNG/TLR8/GBP5/NLRP2/CCR7/PYHIN1/CCL19/IGHD	12
BP	GO:0002709	regulation of T cell mediated immunity	10/364	89/18903	8.16367e-06	0.000166297	0.00013372	HLA-DRA/IL6/SLAMF1/IL7R/CCR2/IL4I1/XCL1/IL1B/KLRC1/AZGP1	10
BP	GO:0045066	regulatory T cell differentiation	7/364	39/18903	8.38337e-06	0.000169874	0.000136595	HLA-DRA/PLA2G2D/CTLA4/IFNG/CR1/IL2RG/IL4I1	7
BP	GO:0007162	negative regulation of cell adhesion	19/364	308/18903	9.0736e-06	0.000182897	0.000147068	ADAMDEC1/CD80/MYOC/IL10/IL2RA/CRTAM/PLA2G2D/CTLA4/CR1/TIGIT/IDO1/IL4I1/LAX1/CD274/XCL1/MMP12/APOD/IL1RN/ADIPOQ	19
BP	GO:0022408	negative regulation of cell-cell adhesion	15/364	202/18903	9.14468e-06	0.00018337	0.000147448	CD80/IL10/IL2RA/CRTAM/PLA2G2D/CTLA4/CR1/TIGIT/IDO1/IL4I1/LAX1/CD274/XCL1/IL1RN/ADIPOQ	15
BP	GO:0009074	aromatic amino acid family catabolic process	5/364	16/18903	9.44745e-06	0.000188459	0.00015154	KMO/KYNU/IDO1/TDO2/IL4I1	5
BP	GO:0055074	calcium ion homeostasis	19/364	309/18903	9.50065e-06	0.000188544	0.000151608	CCL3/CCR5/CCL7/CXCL10/CCL8/ATP1A2/TGM2/CCR2/CXCL11/CXCL9/XCL1/GRIA1/FASLG/CCR7/CCL13/LCK/CCL19/CD19/JPH2	19
BP	GO:0042063	gliogenesis	19/364	310/18903	9.9457e-06	0.000196364	0.000157896	CCL3/MYOC/CXCR4/IL6/MAPT/LGI4/IFNG/S100A9/CCR2/CDK1/KLF15/IL1B/NTN1/S100A8/EOMES/STAP1/SOX10/CNTN2/KCNJ10	19
BP	GO:0043547	positive regulation of GTPase activity	18/364	283/18903	1.03095e-05	0.000202508	0.000162837	CCL4/CCL18/CCL3/GPR65/RGS6/CXCL13/WNT11/CCL7/CCL8/RGS1/TGM2/XCL2/XCL1/RASGRP1/CCR7/CCL13/CCL19/CCL20	18
BP	GO:0070371	ERK1 and ERK2 cascade	20/364	340/18903	1.06606e-05	0.000208341	0.000167528	CCL4/CCL18/CCL3/CHI3L1/SLAMF1/CCL7/CCL8/CDK1/XCL2/XCL1/RASGRP1/WNK2/IL1B/CCR7/CCL13/FPR2/CCL19/ADRA1A/CCL20/ADIPOQ	20
BP	GO:0002707	negative regulation of lymphocyte mediated immunity	8/364	56/18903	1.11018e-05	0.000215869	0.00017358	SLAMF1/IL7R/CR1/IL4I1/CD96/XCL1/KLRC1/CR2	8
BP	GO:0006909	phagocytosis	19/364	314/18903	1.19196e-05	0.000230605	0.000185429	FCGR1A/LBP/CD300LF/SLAMF1/IFNG/IL2RG/TGM2/IGHG1/SIRPG/RHOH/IGLL5/IL1B/STAP1/FCN1/FPR2/IGHE/LEP/IGHD/ADIPOQ	19
BP	GO:0050766	positive regulation of phagocytosis	9/364	74/18903	1.21006e-05	0.000232095	0.000186627	FCGR1A/CD300LF/IFNG/IL2RG/SIRPG/IL1B/STAP1/FCN1/FPR2	9
BP	GO:2000106	regulation of leukocyte apoptotic process	10/364	93/18903	1.21171e-05	0.000232095	0.000186627	IL10/IL7R/IDO1/CD274/CCR7/CD3G/CD27/CCL19/PDCD1/MIAT	10
BP	GO:0070372	regulation of ERK1 and ERK2 cascade	19/364	315/18903	1.2465e-05	0.000237576	0.000191035	CCL4/CCL18/CCL3/CHI3L1/SLAMF1/CCL7/CCL8/XCL2/XCL1/RASGRP1/WNK2/IL1B/CCR7/CCL13/FPR2/CCL19/ADRA1A/CCL20/ADIPOQ	19
BP	GO:0043410	positive regulation of MAPK cascade	25/364	496/18903	1.27702e-05	0.000242193	0.000194747	CCL4/CCL18/CCL3/IL6/CHI3L1/SLAMF1/CCL7/OSM/CCL8/ADRA2B/XCL2/XCL1/RASGRP1/FCRL3/IL1B/CCR7/CCL13/CD27/FPR2/CCL19/IGF2/ADRA1A/CCL20/KLB/LEP	25
BP	GO:0010819	regulation of T cell chemotaxis	5/364	17/18903	1.3173e-05	0.000248608	0.000199906	CXCL13/CXCL10/CCR2/XCL2/XCL1	5
BP	GO:0009615	response to virus	22/364	409/18903	1.58224e-05	0.000297152	0.00023894	CCL4/AIM2/CXCR4/IL6/CXCL10/IFNG/TLR8/CCL8/BIRC3/APOBEC3H/CXCL9/XCL1/MMP12/IL1B/ZBP1/RNASE2/PIM2/IFNE/POU2AF1/CCL19/DUOX2/APOBEC3A	22
BP	GO:0021782	glial cell development	11/364	117/18903	1.62873e-05	0.000304399	0.000244768	MYOC/IL6/MAPT/LGI4/IFNG/S100A9/IL1B/S100A8/SOX10/CNTN2/KCNJ10	11
BP	GO:0002705	positive regulation of leukocyte mediated immunity	12/364	140/18903	1.73396e-05	0.0003225	0.000259323	FCGR1A/HLA-DRA/IL6/SLAMF6/SLAMF1/CRTAM/XCL1/RASGRP1/CLNK/IL1B/STAP1/AZGP1	12
BP	GO:0002295	T-helper cell lineage commitment	5/364	18/18903	1.79523e-05	0.000332289	0.000267194	BATF/IL6/SLAMF6/LY9/IRF4	5
BP	GO:0002708	positive regulation of lymphocyte mediated immunity	11/364	119/18903	1.91254e-05	0.000352311	0.000283294	FCGR1A/HLA-DRA/IL6/SLAMF6/SLAMF1/CRTAM/XCL1/RASGRP1/CLNK/IL1B/AZGP1	11
BP	GO:0002825	regulation of T-helper 1 type immune response	6/364	30/18903	1.96501e-05	0.000360252	0.000289679	CD80/SLAMF1/CCR2/XCL1/IL1B/CCL19	6
BP	GO:0002437	inflammatory response to antigenic stimulus	9/364	79/18903	2.07083e-05	0.000377853	0.000303832	FCGR1A/FCGR3A/IL10/IL2RA/PLA2G2D/IGHG1/RASGRP1/CCR7/IL1RN	9
BP	GO:0030101	natural killer cell activation	10/364	99/18903	2.10978e-05	0.000383144	0.000308087	IL21R/FCGR3A/SLAMF7/SLAMF1/CD2/RASGRP1/CLNK/KLRC1/IFNE/LEP	10
BP	GO:0070227	lymphocyte apoptotic process	9/364	80/18903	2.29427e-05	0.000414692	0.000333454	IL10/IL2RA/IL7R/IDO1/CD274/FASLG/CD3G/CD27/PDCD1	9
BP	GO:0002820	negative regulation of adaptive immune response	8/364	62/18903	2.39007e-05	0.000423504	0.00034054	SAMSN1/SLAMF1/IL7R/CR1/IL4I1/XCL1/KLRC1/CR2	8
BP	GO:0002507	tolerance induction	6/364	31/18903	2.39734e-05	0.000423504	0.00034054	IL2RA/ICOS/CCR4/IDO1/CD274/PDCD1	6
BP	GO:0002544	chronic inflammatory response	5/364	19/18903	2.39802e-05	0.000423504	0.00034054	CXCL13/IL10/S100A9/IDO1/S100A8	5
BP	GO:0032695	negative regulation of interleukin-12 production	5/364	19/18903	2.39802e-05	0.000423504	0.00034054	IL10/SLAMF1/TLR8/TIGIT/CCR7	5
BP	GO:0048245	eosinophil chemotaxis	5/364	19/18903	2.39802e-05	0.000423504	0.00034054	CCL4/CCL3/CCL7/CCL8/CCL13	5
BP	GO:0002361	CD4-positive, CD25-positive, alpha-beta regulatory T cell differentiation	4/364	10/18903	2.59122e-05	0.000453463	0.00036463	HLA-DRA/PLA2G2D/IFNG/IL2RG	4
BP	GO:0035747	natural killer cell chemotaxis	4/364	10/18903	2.59122e-05	0.000453463	0.00036463	CCL4/CCL3/CCL7/XCL1	4
BP	GO:0032677	regulation of interleukin-8 production	10/364	103/18903	2.98475e-05	0.000519968	0.000418107	LBP/IL10/IL6/CHI3L1/CD2/TLR8/IL1B/FCN1/LEP/ADIPOQ	10
BP	GO:1902622	regulation of neutrophil migration	7/364	47/18903	3.0033e-05	0.000520843	0.00041881	LBP/SLAMF8/TNFAIP6/XCL1/RHOH/CCR7/CCL19	7
BP	GO:0019730	antimicrobial humoral response	11/364	125/18903	3.0358e-05	0.000524118	0.000421444	CXCL6/CXCL1/CXCL13/CXCL3/LYZ/CXCL10/CXCL2/S100A9/CXCL11/CXCL9/CCL13	11
BP	GO:0032637	interleukin-8 production	10/364	104/18903	3.24663e-05	0.000558015	0.0004487	LBP/IL10/IL6/CHI3L1/CD2/TLR8/IL1B/FCN1/LEP/ADIPOQ	10
BP	GO:0032760	positive regulation of tumor necrosis factor production	10/364	105/18903	3.52792e-05	0.000603667	0.000485409	LBP/CCL3/FCGR3A/IL6/CD2/IFNG/CCR2/RASGRP1/CCL19/LEP	10
BP	GO:0010001	glial cell differentiation	15/364	227/18903	3.6223e-05	0.000617074	0.00049619	MYOC/CXCR4/IL6/MAPT/LGI4/IFNG/S100A9/CDK1/KLF15/IL1B/S100A8/EOMES/SOX10/CNTN2/KCNJ10	15
BP	GO:0001818	negative regulation of cytokine production	20/364	371/18903	3.72753e-05	0.000632203	0.000508355	LBP/SRGN/IL10/IL6/SLAMF1/WNT11/IFNG/CR1/TLR8/TIGIT/IDO1/CD274/CD96/XCL1/CCR7/GPR18/LILRA4/APOD/CIDEA/ADIPOQ	20
BP	GO:0031343	positive regulation of cell killing	8/364	66/18903	3.79748e-05	0.000641242	0.000515623	HLA-DRA/SLAMF6/CRTAM/IFNG/XCL1/RASGRP1/STAP1/AZGP1	8
BP	GO:0070189	kynurenine metabolic process	4/364	11/18903	4.01009e-05	0.000674186	0.000542113	KMO/KYNU/IDO1/TDO2	4
BP	GO:0043373	CD4-positive, alpha-beta T cell lineage commitment	5/364	21/18903	4.06553e-05	0.000680534	0.000547218	BATF/IL6/SLAMF6/LY9/IRF4	5
BP	GO:0019932	second-messenger-mediated signaling	18/364	314/18903	4.12255e-05	0.000687092	0.000552491	CCL4/CCL3/CCR5/FCGR3A/CXCR4/MAPT/SELE/FPR1/CCR4/ATP1A2/CXCR6/TRAT1/CCR2/CCR7/FPR2/BHLHA15/CCL20/PDE11A	18
BP	GO:0002444	myeloid leukocyte mediated immunity	10/364	107/18903	4.15345e-05	0.000689258	0.000554233	CXCL6/FCGR1A/CCL3/FCGR3A/IL6/CCR2/IGHG1/RASGRP1/CLNK/STAP1	10
BP	GO:0019882	antigen processing and presentation	10/364	108/18903	4.50018e-05	0.000743593	0.000597924	FCGR1A/HLA-DQA1/HLA-DRA/IFI30/HLA-DOB/CCR7/HLA-DQB2/CCL19/AZGP1/KDM5D	10
BP	GO:0042093	T-helper cell differentiation	8/364	68/18903	4.72679e-05	0.000777698	0.000625348	CD80/HLA-DRA/BATF/IL6/SLAMF6/LY9/IRF4/CCL19	8
BP	GO:1903557	positive regulation of tumor necrosis factor superfamily cytokine production	10/364	109/18903	4.87131e-05	0.000798066	0.000641726	LBP/CCL3/FCGR3A/IL6/CD2/IFNG/CCR2/RASGRP1/CCL19/LEP	10
BP	GO:0032611	interleukin-1 beta production	10/364	111/18903	5.69236e-05	0.000924708	0.000743559	CCL3/AIM2/IL6/IFNG/TLR8/GBP5/NLRP2/CCR7/PYHIN1/CCL19	10
BP	GO:0032651	regulation of interleukin-1 beta production	10/364	111/18903	5.69236e-05	0.000924708	0.000743559	CCL3/AIM2/IL6/IFNG/TLR8/GBP5/NLRP2/CCR7/PYHIN1/CCL19	10
BP	GO:0045589	regulation of regulatory T cell differentiation	6/364	36/18903	5.84765e-05	0.000945943	0.000760634	HLA-DRA/CTLA4/IFNG/CR1/IL2RG/IL4I1	6
BP	GO:0002363	alpha-beta T cell lineage commitment	5/364	23/18903	6.51304e-05	0.00104047	0.000836639	BATF/IL6/SLAMF6/LY9/IRF4	5
BP	GO:0045591	positive regulation of regulatory T cell differentiation	5/364	23/18903	6.51304e-05	0.00104047	0.000836639	HLA-DRA/IFNG/CR1/IL2RG/IL4I1	5
BP	GO:0072677	eosinophil migration	5/364	23/18903	6.51304e-05	0.00104047	0.000836639	CCL4/CCL3/CCL7/CCL8/CCL13	5
BP	GO:0002221	pattern recognition receptor signaling pathway	13/364	187/18903	7.11803e-05	0.00112715	0.000906339	LBP/AIM2/CD300LF/TNIP3/TLR8/BIRC3/TLR10/FCRL3/IRF4/LILRA4/SMPDL3B/CLEC4E/FCN1	13
BP	GO:0002526	acute inflammatory response	10/364	114/18903	7.14346e-05	0.00112715	0.000906339	FCGR1A/LBP/FCGR3A/IL6/PLA2G2D/OSM/IGHG1/IL1B/CCR7/S100A8	10
BP	GO:0002824	positive regulation of adaptive immune response based on somatic recombination of immune receptors built from immunoglobulin superfamily domains	10/364	114/18903	7.14346e-05	0.00112715	0.000906339	FCGR1A/HLA-DRA/IL6/SLAMF1/CCR2/CD274/XCL1/IL1B/CLEC6A/AZGP1	10
BP	GO:0046395	carboxylic acid catabolic process	15/364	243/18903	7.87216e-05	0.00122753	0.000987058	KMO/KYNU/IDO1/TDO2/IL4I1/SDS/ALDH1L1/MAT1A/ACADL/GPT/ACOXL/PLIN5/LEP/ADIPOQ/PCK1	15
BP	GO:0046635	positive regulation of alpha-beta T cell activation	8/364	73/18903	7.9072e-05	0.00122753	0.000987058	CD80/HLA-DRA/ZBTB16/IFNG/IL2RG/CCR2/XCL1/CCL19	8
BP	GO:0046637	regulation of alpha-beta T cell differentiation	8/364	73/18903	7.9072e-05	0.00122753	0.000987058	CD80/HLA-DRA/ZBTB16/BATF/IFNG/IL2RG/IRF4/CCL19	8
BP	GO:0050805	negative regulation of synaptic transmission	8/364	73/18903	7.9072e-05	0.00122753	0.000987058	MAPT/CD38/GRIA1/IL1B/GRIK3/CNR2/SHANK2/ADIPOQ	8
BP	GO:0042092	type 2 immune response	6/364	38/18903	8.02366e-05	0.00124061	0.000997573	BATF/IL10/IL6/IDO1/CCR2/XCL1	6
BP	GO:0042430	indole-containing compound metabolic process	5/364	24/18903	8.09777e-05	0.00124209	0.000998764	KMO/KYNU/IDO1/TDO2/IL4I1	5
BP	GO:0043369	CD4-positive or CD8-positive, alpha-beta T cell lineage commitment	5/364	24/18903	8.09777e-05	0.00124209	0.000998764	BATF/IL6/SLAMF6/LY9/IRF4	5
BP	GO:0002430	complement receptor mediated signaling pathway	4/364	13/18903	8.42693e-05	0.00128236	0.00103115	CR1/FPR1/CR2/FPR2	4
BP	GO:0002524	hypersensitivity	4/364	13/18903	8.42693e-05	0.00128236	0.00103115	FCGR1A/FCGR3A/IGHG1/CCR7	4
BP	GO:0002686	negative regulation of leukocyte migration	7/364	55/18903	8.49255e-05	0.00128726	0.00103509	SLAMF8/TNFAIP6/GCSAM/GPR18/STAP1/BMP5/APOD	7
BP	GO:0002381	immunoglobulin production involved in immunoglobulin-mediated immune response	8/364	74/18903	8.71898e-05	0.00131639	0.00105851	HLA-DQA1/HLA-DRA/BATF/IL10/HLA-DOB/XCL1/GAPT/HLA-DQB2	8
BP	GO:0016054	organic acid catabolic process	15/364	247/18903	9.45232e-05	0.00142154	0.00114306	KMO/KYNU/IDO1/TDO2/IL4I1/SDS/ALDH1L1/MAT1A/ACADL/GPT/ACOXL/PLIN5/LEP/ADIPOQ/PCK1	15
BP	GO:0043370	regulation of CD4-positive, alpha-beta T cell differentiation	7/364	56/18903	9.54718e-05	0.00142468	0.00114558	CD80/HLA-DRA/BATF/IFNG/IL2RG/IRF4/CCL19	7
BP	GO:0050832	defense response to fungus	7/364	56/18903	9.54718e-05	0.00142468	0.00114558	S100A9/CLEC4D/ZBP1/CLEC4C/CLEC6A/S100A8/CLEC4E	7
BP	GO:0034114	regulation of heterotypic cell-cell adhesion	5/364	25/18903	9.96327e-05	0.00148103	0.0011909	IL10/IL1B/LCK/IL1RN/ADIPOQ	5
BP	GO:0002823	negative regulation of adaptive immune response based on somatic recombination of immune receptors built from immunoglobulin superfamily domains	7/364	57/18903	0.00010706	0.00157924	0.00126986	SLAMF1/IL7R/CR1/IL4I1/XCL1/KLRC1/CR2	7
BP	GO:0070231	T cell apoptotic process	7/364	57/18903	0.00010706	0.00157924	0.00126986	IL2RA/IL7R/IDO1/CD274/FASLG/CD27/PDCD1	7
BP	GO:0002478	antigen processing and presentation of exogenous peptide antigen	6/364	40/18903	0.000108002	0.00158102	0.0012713	FCGR1A/HLA-DQA1/HLA-DRA/IFI30/HLA-DOB/HLA-DQB2	6
BP	GO:0006882	cellular zinc ion homeostasis	6/364	40/18903	0.000108002	0.00158102	0.0012713	SLC39A8/S100A9/S100A8/LCK/MT1G/MT1H	6
BP	GO:0002821	positive regulation of adaptive immune response	10/364	120/18903	0.000110037	0.00160471	0.00129035	FCGR1A/HLA-DRA/IL6/SLAMF1/CCR2/CD274/XCL1/IL1B/CLEC6A/AZGP1	10
BP	GO:0032729	positive regulation of interferon-gamma production	8/364	77/18903	0.00011579	0.00168224	0.00135269	SLAMF6/SLAMF1/CRTAM/CD2/TLR8/CCR2/RASGRP1/IL1B	8
BP	GO:0002438	acute inflammatory response to antigenic stimulus	5/364	26/18903	0.000121419	0.0017508	0.00140782	FCGR1A/FCGR3A/PLA2G2D/IGHG1/CCR7	5
BP	GO:0046629	gamma-delta T cell activation	5/364	26/18903	0.000121419	0.0017508	0.00140782	ITK/KLRC1/GPR18/CD3G/TRGC2	5
BP	GO:0051281	positive regulation of release of sequestered calcium ion into cytosol	6/364	41/18903	0.000124484	0.0017883	0.00143797	CXCL10/CXCL11/CXCL9/XCL1/CD19/JPH2	6
BP	GO:0001912	positive regulation of leukocyte mediated cytotoxicity	7/364	59/18903	0.000133669	0.00191311	0.00153834	HLA-DRA/SLAMF6/CRTAM/XCL1/RASGRP1/STAP1/AZGP1	7
BP	GO:0001776	leukocyte homeostasis	9/364	100/18903	0.000134349	0.00191572	0.00154044	CXCL6/IL6/IL2RA/IL7R/GPR174/TNFRSF17/GAPT/SIT1/LGALS2	9
BP	GO:0002224	toll-like receptor signaling pathway	10/364	123/18903	0.000135172	0.00192034	0.00154414	LBP/CD300LF/TNIP3/TLR8/BIRC3/TLR10/FCRL3/IRF4/LILRA4/SMPDL3B	10
BP	GO:1903556	negative regulation of tumor necrosis factor superfamily cytokine production	8/364	79/18903	0.000138855	0.00196541	0.00158039	LBP/IL10/SLAMF1/CD274/GPR18/LILRA4/CIDEA/ADIPOQ	8
BP	GO:0014002	astrocyte development	6/364	42/18903	0.000142899	0.00200789	0.00161455	IL6/MAPT/IFNG/S100A9/IL1B/S100A8	6
BP	GO:0055069	zinc ion homeostasis	6/364	42/18903	0.000142899	0.00200789	0.00161455	SLC39A8/S100A9/S100A8/LCK/MT1G/MT1H	6
BP	GO:0002710	negative regulation of T cell mediated immunity	5/364	27/18903	0.000146676	0.00203131	0.00163338	SLAMF1/IL7R/IL4I1/XCL1/KLRC1	5
BP	GO:0036037	CD8-positive, alpha-beta T cell activation	5/364	27/18903	0.000146676	0.00203131	0.00163338	CRTAM/CD274/XCL1/GPR18/EOMES	5
BP	GO:0042537	benzene-containing compound metabolic process	5/364	27/18903	0.000146676	0.00203131	0.00163338	KMO/KYNU/CYP4B1/IDO1/TDO2	5
BP	GO:0070269	pyroptosis	5/364	27/18903	0.000146676	0.00203131	0.00163338	AIM2/GZMA/GZMB/ZBP1/GSDMC	5
BP	GO:0034113	heterotypic cell-cell adhesion	7/364	61/18903	0.000165406	0.00228248	0.00183535	IL10/ITGA4/CD2/IL1B/LCK/IL1RN/ADIPOQ	7
BP	GO:0002675	positive regulation of acute inflammatory response	5/364	28/18903	0.000175763	0.00241674	0.0019433	FCGR1A/IL6/OSM/IL1B/CCR7	5
BP	GO:0048708	astrocyte differentiation	8/364	82/18903	0.000180452	0.00247238	0.00198805	IL6/MAPT/IFNG/S100A9/IL1B/S100A8/EOMES/CNTN2	8
BP	GO:0070228	regulation of lymphocyte apoptotic process	7/364	62/18903	0.000183416	0.00250408	0.00201353	IL10/IL7R/IDO1/CD274/CD3G/CD27/PDCD1	7
BP	GO:0032689	negative regulation of interferon-gamma production	6/364	44/18903	0.000186171	0.0025238	0.00202939	IL10/SLAMF1/CR1/CD274/CD96/XCL1	6
BP	GO:0072538	T-helper 17 type immune response	6/364	44/18903	0.000186171	0.0025238	0.00202939	BATF/IL6/SLAMF6/LY9/IRF4/CLEC6A	6
BP	GO:0002399	MHC class II protein complex assembly	4/364	16/18903	0.000204904	0.00274871	0.00221024	HLA-DQA1/HLA-DRA/HLA-DOB/HLA-DQB2	4
BP	GO:0002503	peptide antigen assembly with MHC class II protein complex	4/364	16/18903	0.000204904	0.00274871	0.00221024	HLA-DQA1/HLA-DRA/HLA-DOB/HLA-DQB2	4
BP	GO:0010820	positive regulation of T cell chemotaxis	4/364	16/18903	0.000204904	0.00274871	0.00221024	CXCL13/CCR2/XCL2/XCL1	4
BP	GO:0090025	regulation of monocyte chemotaxis	5/364	29/18903	0.000209051	0.00279461	0.00224715	SLAMF8/CXCL10/PLA2G7/CCR2/FPR2	5
BP	GO:0031295	T cell costimulation	6/364	45/18903	0.000211367	0.00280608	0.00225637	CD80/ICOS/CD274/CCR7/LCK/CCL19	6
BP	GO:2000516	positive regulation of CD4-positive, alpha-beta T cell activation	6/364	45/18903	0.000211367	0.00280608	0.00225637	CD80/HLA-DRA/IFNG/IL2RG/XCL1/CCL19	6
BP	GO:0048002	antigen processing and presentation of peptide antigen	7/364	64/18903	0.000224188	0.00296606	0.00238501	FCGR1A/HLA-DQA1/HLA-DRA/IFI30/HLA-DOB/HLA-DQB2/AZGP1	7
BP	GO:0042088	T-helper 1 type immune response	6/364	46/18903	0.000239174	0.0031535	0.00253573	CD80/SLAMF1/CCR2/XCL1/IL1B/CCL19	6
BP	GO:0002360	T cell lineage commitment	5/364	30/18903	0.000246931	0.00320096	0.0025739	BATF/IL6/SLAMF6/LY9/IRF4	5
BP	GO:0009072	aromatic amino acid family metabolic process	5/364	30/18903	0.000246931	0.00320096	0.0025739	KMO/KYNU/IDO1/TDO2/IL4I1	5
BP	GO:0019886	antigen processing and presentation of exogenous peptide antigen via MHC class II	5/364	30/18903	0.000246931	0.00320096	0.0025739	HLA-DQA1/HLA-DRA/IFI30/HLA-DOB/HLA-DQB2	5
BP	GO:0072539	T-helper 17 cell differentiation	5/364	30/18903	0.000246931	0.00320096	0.0025739	BATF/IL6/SLAMF6/LY9/IRF4	5
BP	GO:2000108	positive regulation of leukocyte apoptotic process	5/364	30/18903	0.000246931	0.00320096	0.0025739	IL10/IDO1/CD274/PDCD1/MIAT	5
BP	GO:0002440	production of molecular mediator of immune response	17/364	333/18903	0.000269514	0.00345068	0.00277469	HLA-DQA1/HLA-DRA/BATF/IL10/IL6/SLAMF1/CR1/HLA-DOB/CCR2/MZB1/CD96/XCL1/CLNK/FCRL3/IL1B/GAPT/HLA-DQB2	17
BP	GO:0002701	negative regulation of production of molecular mediator of immune response	6/364	47/18903	0.00026978	0.00345068	0.00277469	IL10/SLAMF1/CR1/CD96/XCL1/FCRL3	6
BP	GO:0031294	lymphocyte costimulation	6/364	47/18903	0.00026978	0.00345068	0.00277469	CD80/ICOS/CD274/CCR7/LCK/CCL19	6
BP	GO:0042269	regulation of natural killer cell mediated cytotoxicity	6/364	47/18903	0.00026978	0.00345068	0.00277469	SLAMF6/CRTAM/KLRB1/RASGRP1/KLRC1/LEP	6
BP	GO:0050854	regulation of antigen receptor-mediated signaling pathway	7/364	66/18903	0.000271967	0.00346713	0.00278792	TRAT1/GCSAM/FCRL3/CCR7/STAP1/LCK/CD19	7
BP	GO:0002312	B cell activation involved in immune response	8/364	88/18903	0.00029451	0.00374212	0.00300904	CD180/BATF/IL10/IL6/CR1/GAPT/POU2AF1/CD19	8
BP	GO:0009620	response to fungus	7/364	67/18903	0.000298749	0.0037835	0.00304231	S100A9/CLEC4D/ZBP1/CLEC4C/CLEC6A/S100A8/CLEC4E	7
BP	GO:0002673	regulation of acute inflammatory response	6/364	48/18903	0.00030338	0.00382955	0.00307934	FCGR1A/IL6/PLA2G2D/OSM/IL1B/CCR7	6
BP	GO:0032102	negative regulation of response to external stimulus	20/364	436/18903	0.000327487	0.00412034	0.00331317	SEMA3B/SLAMF8/CXCL13/IL10/IL2RA/SIGLEC10/CR1/SPP1/PBK/TNFAIP6/CD96/MMP12/KLRC1/GPR18/SMPDL3B/STAP1/FPR2/CNR2/LEP/ADIPOQ	20
BP	GO:0002827	positive regulation of T-helper 1 type immune response	4/364	18/18903	0.000334169	0.00416359	0.00334795	SLAMF1/CCR2/XCL1/IL1B	4
BP	GO:0070230	positive regulation of lymphocyte apoptotic process	4/364	18/18903	0.000334169	0.00416359	0.00334795	IL10/IDO1/CD274/PDCD1	4
BP	GO:0150078	positive regulation of neuroinflammatory response	4/364	18/18903	0.000334169	0.00416359	0.00334795	CCL3/IL6/IL1B/STAP1	4
BP	GO:0019884	antigen processing and presentation of exogenous antigen	6/364	49/18903	0.000340174	0.0042149	0.00338921	FCGR1A/HLA-DQA1/HLA-DRA/IFI30/HLA-DOB/HLA-DQB2	6
BP	GO:0007188	adenylate cyclase-modulating G protein-coupled receptor signaling pathway	14/364	248/18903	0.000340477	0.0042149	0.00338921	GPR65/CXCL10/FPR1/RGS1/ADRA2B/PALM/CXCL11/CXCL9/ADCY5/FPR2/ADRA1A/GRIK3/CNR2/NPY1R	14
BP	GO:0002260	lymphocyte homeostasis	7/364	69/18903	0.000358659	0.00442575	0.00355875	IL2RA/IL7R/GPR174/TNFRSF17/GAPT/SIT1/LGALS2	7
BP	GO:0050852	T cell receptor signaling pathway	10/364	139/18903	0.000366096	0.0045031	0.00362095	CTLA4/CD3D/TRAT1/ITK/THEMIS/CCR7/CD3G/LCK/TRAC/TRGC2	10
BP	GO:0006816	calcium ion transport	20/364	440/18903	0.00036813	0.0045137	0.00362947	CCL4/CCL3/CCR5/CXCR4/CXCL10/CCL8/ATP1A2/CXCL11/CXCL9/XCL1/FASLG/FCRL3/CCR7/MS4A1/LCK/CCL19/CD19/BHLHA15/ADRA1A/JPH2	20
BP	GO:0050731	positive regulation of peptidyl-tyrosine phosphorylation	12/364	193/18903	0.000377291	0.00461133	0.00370798	FCGR1A/CD80/IL6/OSM/IFNG/CLEC6A/ANGPT4/STAP1/IGF2/ADRA1A/LEP/ADIPOQ	12
BP	GO:0043087	regulation of GTPase activity	18/364	376/18903	0.000390158	0.00475351	0.0038223	CCL4/CCL18/CCL3/GPR65/RGS6/CXCL13/WNT11/CCL7/CCL8/RGS1/TGM2/XCL2/XCL1/RASGRP1/CCR7/CCL13/CCL19/CCL20	18
BP	GO:0038094	Fc-gamma receptor signaling pathway	5/364	33/18903	0.000392241	0.00476381	0.00383058	FCGR1A/FCGR3A/CLEC4D/LCK/CLEC4E	5
BP	GO:0035743	CD4-positive, alpha-beta T cell cytokine production	4/364	19/18903	0.000416885	0.00503138	0.00404573	IL6/SLAMF1/XCL1/IL1B	4
BP	GO:0071625	vocalization behavior	4/364	19/18903	0.000416885	0.00503138	0.00404573	MYH14/TIFAB/NRXN1/SHANK2	4
BP	GO:0001913	T cell mediated cytotoxicity	6/364	51/18903	0.000424187	0.00510349	0.00410373	HLA-DRA/IL7R/XCL1/TRA/KLRC1/AZGP1	6
BP	GO:0018108	peptidyl-tyrosine phosphorylation	18/364	380/18903	0.000442273	0.00530452	0.00426537	FCGR1A/SAMSN1/CD80/IL6/TTK/OSM/IFNG/PBK/MELK/ITK/CLEC6A/ANGPT4/STAP1/LCK/IGF2/ADRA1A/LEP/ADIPOQ	18
BP	GO:0002495	antigen processing and presentation of peptide antigen via MHC class II	5/364	34/18903	0.000452678	0.00539569	0.00433868	HLA-DQA1/HLA-DRA/IFI30/HLA-DOB/HLA-DQB2	5
BP	GO:0090022	regulation of neutrophil chemotaxis	5/364	34/18903	0.000452678	0.00539569	0.00433868	LBP/TNFAIP6/XCL1/CCR7/CCL19	5
BP	GO:0018212	peptidyl-tyrosine modification	18/364	382/18903	0.000470518	0.00558951	0.00449453	FCGR1A/SAMSN1/CD80/IL6/TTK/OSM/IFNG/PBK/MELK/ITK/CLEC6A/ANGPT4/STAP1/LCK/IGF2/ADRA1A/LEP/ADIPOQ	18
BP	GO:0006968	cellular defense response	6/364	52/18903	0.000471842	0.00558951	0.00449453	LBP/CCR5/TRAT1/CCR2/CXCL9/ITK	6
BP	GO:1901606	alpha-amino acid catabolic process	8/364	95/18903	0.00049578	0.00585508	0.00470807	KMO/KYNU/IDO1/TDO2/IL4I1/SDS/MAT1A/GPT	8
BP	GO:0150076	neuroinflammatory response	7/364	73/18903	0.000507243	0.00596189	0.00479397	MMP3/CCL3/IL6/MAPT/IFNG/IL1B/STAP1	7
BP	GO:0002396	MHC protein complex assembly	4/364	20/18903	0.000513239	0.00596189	0.00479397	HLA-DQA1/HLA-DRA/HLA-DOB/HLA-DQB2	4
BP	GO:0002501	peptide antigen assembly with MHC protein complex	4/364	20/18903	0.000513239	0.00596189	0.00479397	HLA-DQA1/HLA-DRA/HLA-DOB/HLA-DQB2	4
BP	GO:0002643	regulation of tolerance induction	4/364	20/18903	0.000513239	0.00596189	0.00479397	IL2RA/IDO1/CD274/PDCD1	4
BP	GO:1903975	regulation of glial cell migration	4/364	20/18903	0.000513239	0.00596189	0.00479397	CCL3/CCR2/NTN1/STAP1	4
BP	GO:0043270	positive regulation of ion transport	15/364	289/18903	0.000514117	0.00596189	0.00479397	CCL4/KMO/CCL3/CXCL10/IFNG/CCR2/CXCL11/CXCL9/XCL1/WNK2/IL1B/MS4A1/CD19/JPH2/LEP	15
BP	GO:0043372	positive regulation of CD4-positive, alpha-beta T cell differentiation	5/364	35/18903	0.000519869	0.0060105	0.00483305	CD80/HLA-DRA/IFNG/IL2RG/CCL19	5
BP	GO:0046638	positive regulation of alpha-beta T cell differentiation	6/364	53/18903	0.000523566	0.0060171	0.00483836	CD80/HLA-DRA/ZBTB16/IFNG/IL2RG/CCL19	6
BP	GO:0071622	regulation of granulocyte chemotaxis	6/364	53/18903	0.000523566	0.0060171	0.00483836	LBP/SLAMF1/TNFAIP6/XCL1/CCR7/CCL19	6
BP	GO:0051897	positive regulation of protein kinase B signaling	9/364	120/18903	0.000527859	0.00604838	0.00486351	CCL3/MYOC/CHI3L1/OSM/CCR7/F10/CCL19/IGF2/LEP	9
BP	GO:0061900	glial cell activation	6/364	54/18903	0.000579593	0.00662147	0.00532433	CCL3/IL6/MAPT/IFNG/IL1B/STAP1	6
BP	GO:0002504	antigen processing and presentation of peptide or polysaccharide antigen via MHC class II	5/364	36/18903	0.000594287	0.00676925	0.00544316	HLA-DQA1/HLA-DRA/IFI30/HLA-DOB/HLA-DQB2	5
BP	GO:0032642	regulation of chemokine production	8/364	98/18903	0.000610688	0.00691515	0.00556048	CXCL6/LBP/IL10/IL6/IFNG/IL1B/APOD/ADIPOQ	8
BP	GO:0120162	positive regulation of cold-induced thermogenesis	8/364	98/18903	0.000610688	0.00691515	0.00556048	CXCR4/CCR2/IRF4/PLAC8/ACADL/LEP/FABP4/ADIPOQ	8
BP	GO:0090026	positive regulation of monocyte chemotaxis	4/364	21/18903	0.000624435	0.00705008	0.00566897	CXCL10/PLA2G7/CCR2/FPR2	4
BP	GO:0038093	Fc receptor signaling pathway	6/364	55/18903	0.000640165	0.00718552	0.00577789	FCGR1A/FCGR3A/CLEC4D/LILRA4/LCK/CLEC4E	6
BP	GO:2000107	negative regulation of leukocyte apoptotic process	6/364	55/18903	0.000640165	0.00718552	0.00577789	IL7R/IDO1/CCR7/CD27/CCL19/PDCD1	6
BP	GO:0032602	chemokine production	8/364	99/18903	0.000653445	0.00731327	0.00588061	CXCL6/LBP/IL10/IL6/IFNG/IL1B/APOD/ADIPOQ	8
BP	GO:0032720	negative regulation of tumor necrosis factor production	7/364	77/18903	0.000701159	0.00780192	0.00627353	LBP/IL10/SLAMF1/GPR18/LILRA4/CIDEA/ADIPOQ	7
BP	GO:0034121	regulation of toll-like receptor signaling pathway	7/364	77/18903	0.000701159	0.00780192	0.00627353	LBP/CD300LF/BIRC3/FCRL3/IRF4/LILRA4/SMPDL3B	7
BP	GO:0002369	T cell cytokine production	5/364	38/18903	0.000766745	0.00847751	0.00681678	IL6/SLAMF1/CCR2/XCL1/IL1B	5
BP	GO:0002724	regulation of T cell cytokine production	5/364	38/18903	0.000766745	0.00847751	0.00681678	IL6/SLAMF1/CCR2/XCL1/IL1B	5
BP	GO:2000659	regulation of interleukin-1-mediated signaling pathway	3/364	10/18903	0.000768481	0.00847751	0.00681678	IL6/ZBP1/IL1RN	3
BP	GO:0031348	negative regulation of defense response	14/364	272/18903	0.000849069	0.00933976	0.00751011	SLAMF8/IL10/IL2RA/SIGLEC10/CR1/PBK/TNFAIP6/CD96/MMP12/KLRC1/SMPDL3B/FPR2/CNR2/ADIPOQ	14
BP	GO:0050871	positive regulation of B cell activation	10/364	155/18903	0.000860243	0.00943572	0.00758727	IL10/IL6/CD38/IL2RG/IGHG1/IGLL5/FCRL3/CD27/IGHE/IGHD	10
BP	GO:0051928	positive regulation of calcium ion transport	9/364	129/18903	0.000889758	0.00971968	0.0078156	CCL4/CCL3/CXCL10/CXCL11/CXCL9/XCL1/MS4A1/CD19/JPH2	9
BP	GO:0002689	negative regulation of leukocyte chemotaxis	4/364	23/18903	0.00089623	0.00971968	0.0078156	SLAMF8/TNFAIP6/GPR18/STAP1	4
BP	GO:0048143	astrocyte activation	4/364	23/18903	0.00089623	0.00971968	0.0078156	IL6/MAPT/IFNG/IL1B	4
BP	GO:0061760	antifungal innate immune response	4/364	23/18903	0.00089623	0.00971968	0.0078156	CLEC4D/CLEC4C/CLEC6A/CLEC4E	4
BP	GO:0048545	response to steroid hormone	16/364	339/18903	0.000941857	0.0101858	0.00819042	IL10/IL6/GJB2/SPP1/CD38/ATP1A2/PCSK1/RXRG/SLC12A3/SOX10/IL1RN/SDC1/ADIPOQ/CSN1S1/PCK1/KDM5D	16
BP	GO:0007200	phospholipase C-activating G protein-coupled receptor signaling pathway	8/364	105/18903	0.000963462	0.0103903	0.00835483	GPR65/FPR1/TGM2/P2RY10/GPR174/GPR18/FPR2/ADRA1A	8
BP	GO:0002711	positive regulation of T cell mediated immunity	6/364	60/18903	0.00102005	0.0109535	0.00880769	HLA-DRA/IL6/SLAMF1/XCL1/IL1B/AZGP1	6
BP	GO:0051279	regulation of release of sequestered calcium ion into cytosol	7/364	82/18903	0.00102137	0.0109535	0.00880769	CXCL10/ATP1A2/CXCL11/CXCL9/XCL1/CD19/JPH2	7
BP	GO:0002700	regulation of production of molecular mediator of immune response	11/364	187/18903	0.00103399	0.0110475	0.00888332	IL10/IL6/SLAMF1/CR1/CCR2/MZB1/CD96/XCL1/CLNK/FCRL3/IL1B	11
BP	GO:0033089	positive regulation of T cell differentiation in thymus	3/364	11/18903	0.00104162	0.0110475	0.00888332	IL7R/IL2RG/RASGRP1	3
BP	GO:0034115	negative regulation of heterotypic cell-cell adhesion	3/364	11/18903	0.00104162	0.0110475	0.00888332	IL10/IL1RN/ADIPOQ	3
BP	GO:0070587	regulation of cell-cell adhesion involved in gastrulation	3/364	11/18903	0.00104162	0.0110475	0.00888332	IL10/IL1RN/ADIPOQ	3
BP	GO:0006956	complement activation	9/364	132/18903	0.00104766	0.011081	0.00891026	CR1/IGHG1/IGLL5/IL1B/CR2/FCN1/IGHE/C6/IGHD	9
BP	GO:0050855	regulation of B cell receptor signaling pathway	4/364	24/18903	0.00105928	0.0111427	0.00895986	GCSAM/FCRL3/STAP1/CD19	4
BP	GO:0071676	negative regulation of mononuclear cell migration	4/364	24/18903	0.00105928	0.0111427	0.00895986	SLAMF8/GCSAM/BMP5/APOD	4
BP	GO:0001914	regulation of T cell mediated cytotoxicity	5/364	41/18903	0.00109203	0.011363	0.009137	HLA-DRA/IL7R/XCL1/KLRC1/AZGP1	5
BP	GO:0032733	positive regulation of interleukin-10 production	5/364	41/18903	0.00109203	0.011363	0.009137	IL6/TIGIT/CD274/XCL1/IRF4	5
BP	GO:0070232	regulation of T cell apoptotic process	5/364	41/18903	0.00109203	0.011363	0.009137	IL7R/IDO1/CD274/CD27/PDCD1	5
BP	GO:0150077	regulation of neuroinflammatory response	5/364	41/18903	0.00109203	0.011363	0.009137	MMP3/CCL3/IL6/IL1B/STAP1	5
BP	GO:0070588	calcium ion transmembrane transport	16/364	345/18903	0.00113143	0.0117413	0.00944119	CCL3/CCR5/CXCL10/ATP1A2/CXCL11/CXCL9/XCL1/FASLG/CCR7/MS4A1/LCK/CCL19/CD19/BHLHA15/ADRA1A/JPH2	16
BP	GO:0002377	immunoglobulin production	12/364	219/18903	0.00115065	0.0119086	0.00957575	HLA-DQA1/HLA-DRA/BATF/IL10/IL6/CR1/HLA-DOB/MZB1/XCL1/FCRL3/GAPT/HLA-DQB2	12
BP	GO:0019216	regulation of lipid metabolic process	16/364	347/18903	0.00120141	0.0124006	0.00997131	IFNG/IL1B/CCR7/CCL19/BMP5/APOD/CD19/ACADL/PLIN5/LGALS12/CIDEA/THRSP/LEP/MLXIPL/ADIPOQ/PCK1	16
BP	GO:0032735	positive regulation of interleukin-12 production	5/364	42/18903	0.00122029	0.012495	0.0100472	IFNG/IDO1/CCR7/CCL19/LEP	5
BP	GO:0032814	regulation of natural killer cell activation	5/364	42/18903	0.00122029	0.012495	0.0100472	FCGR3A/RASGRP1/CLNK/KLRC1/LEP	5
BP	GO:0043029	T cell homeostasis	5/364	42/18903	0.00122029	0.012495	0.0100472	IL2RA/IL7R/GPR174/SIT1/LGALS2	5
BP	GO:0042116	macrophage activation	8/364	109/18903	0.00122866	0.0125474	0.0100893	LBP/CCL3/FCGR3A/IL10/IL6/MAPT/IFNG/STAP1	8
BP	GO:0090023	positive regulation of neutrophil chemotaxis	4/364	25/18903	0.00124207	0.0126507	0.0101725	LBP/XCL1/CCR7/CCL19	4
BP	GO:0097305	response to alcohol	13/364	253/18903	0.00130675	0.0132743	0.0106739	CCL3/CCR5/CCL7/CDK1/ADCY5/SLC2A4/CCR7/S100A8/SLC12A3/CCL19/LEP/ADIPOQ/CSN1S1	13
BP	GO:0032623	interleukin-2 production	6/364	63/18903	0.00131922	0.0133307	0.0107192	CD80/CR1/CCR2/XCL1/IL1B/IRF4	6
BP	GO:0032663	regulation of interleukin-2 production	6/364	63/18903	0.00131922	0.0133307	0.0107192	CD80/CR1/CCR2/XCL1/IL1B/IRF4	6
BP	GO:0033077	T cell differentiation in thymus	7/364	86/18903	0.00135221	0.0136283	0.0109585	IL7R/IL2RG/CD3D/RASGRP1/IL1B/CCR7/CD3G	7
BP	GO:0045622	regulation of T-helper cell differentiation	5/364	43/18903	0.00135935	0.0136554	0.0109803	CD80/HLA-DRA/BATF/IRF4/CCL19	5
BP	GO:0044282	small molecule catabolic process	17/364	385/18903	0.00136491	0.0136554	0.0109803	KMO/KYNU/APOBEC3H/IDO1/TDO2/IL4I1/SDS/ALDH1L1/MAT1A/ACADL/GPT/ACOXL/PLIN5/APOBEC3A/LEP/ADIPOQ/PCK1	17
BP	GO:0070586	cell-cell adhesion involved in gastrulation	3/364	12/18903	0.00136909	0.0136554	0.0109803	IL10/IL1RN/ADIPOQ	3
BP	GO:2000508	regulation of dendritic cell chemotaxis	3/364	12/18903	0.00136909	0.0136554	0.0109803	SLAMF8/SLAMF1/CCR7	3
BP	GO:0031960	response to corticosteroid	10/364	165/18903	0.00138337	0.0137622	0.0110662	IL10/IL6/GJB2/PCSK1/SLC12A3/IL1RN/SDC1/ADIPOQ/CSN1S1/PCK1	10
BP	GO:0045860	positive regulation of protein kinase activity	18/364	420/18903	0.00139203	0.0138127	0.0111068	FCGR1A/CKS2/CHI3L1/WNT11/IFNG/ADRA2B/KIF14/RASGRP1/IL1B/CCR7/ANGPT4/STAP1/CCL19/IGF2/ADRA1A/TCL1A/LEP/ADIPOQ	18
BP	GO:0019058	viral life cycle	15/364	319/18903	0.0013969	0.0138253	0.011117	CH25H/CD80/CCR5/LAMP3/CXCR4/SLAMF1/CR1/TOP2A/CCL8/CXCR6/APOBEC3H/CDK1/CR2/FCN1/APOBEC3A	15
BP	GO:0002726	positive regulation of T cell cytokine production	4/364	26/18903	0.00144583	0.0142364	0.0114475	IL6/SLAMF1/XCL1/IL1B	4
BP	GO:0050857	positive regulation of antigen receptor-mediated signaling pathway	4/364	26/18903	0.00144583	0.0142364	0.0114475	TRAT1/CCR7/STAP1/LCK	4
BP	GO:0007249	I-kappaB kinase/NF-kappaB signaling	14/364	288/18903	0.00146375	0.0143761	0.0115599	UBD/TNIP3/TLR8/BIRC3/CLEC4D/RHOH/FASLG/IL1B/PIM2/CCR7/CLEC6A/CCL19/TIFAB/ADIPOQ	14
BP	GO:0009063	cellular amino acid catabolic process	8/364	113/18903	0.00154901	0.0151372	0.0121719	KMO/KYNU/IDO1/TDO2/IL4I1/SDS/MAT1A/GPT	8
BP	GO:0032613	interleukin-10 production	6/364	65/18903	0.00155304	0.0151372	0.0121719	IL6/TIGIT/IDO1/CD274/XCL1/IRF4	6
BP	GO:0032653	regulation of interleukin-10 production	6/364	65/18903	0.00155304	0.0151372	0.0121719	IL6/TIGIT/IDO1/CD274/XCL1/IRF4	6
BP	GO:0033674	positive regulation of kinase activity	20/364	496/18903	0.00160262	0.015581	0.0125287	FCGR1A/MAPT/CKS2/CHI3L1/WNT11/IFNG/ADRA2B/KIF14/RASGRP1/IL1B/CCR7/ANGPT4/STAP1/CCL19/IGF2/CD19/ADRA1A/TCL1A/LEP/ADIPOQ	20
BP	GO:0002418	immune response to tumor cell	4/364	27/18903	0.00167176	0.0161716	0.0130036	CRTAM/IL4I1/CD274/TRA	4
BP	GO:0032740	positive regulation of interleukin-17 production	4/364	27/18903	0.00167176	0.0161716	0.0130036	IL6/SLAMF6/OSM/LY9	4
BP	GO:0008037	cell recognition	12/364	230/18903	0.0017438	0.0168261	0.0135299	FCGR1A/LBP/CXCR4/CRTAM/IGHG1/IGLL5/CCR7/FCN1/CCL19/IGHE/CNTN2/IGHD	12
BP	GO:0070486	leukocyte aggregation	3/364	13/18903	0.00175453	0.0168873	0.0135791	S100A9/IL1B/S100A8	3
BP	GO:1904064	positive regulation of cation transmembrane transport	10/364	171/18903	0.00180528	0.0173325	0.0139371	CXCL10/IFNG/CCR2/CXCL11/CXCL9/XCL1/WNK2/MS4A1/CD19/JPH2	10
BP	GO:0030888	regulation of B cell proliferation	6/364	67/18903	0.00181712	0.0174028	0.0139936	IL10/CTLA4/CD38/MZB1/IKZF3/FCRL3	6
BP	GO:0098586	cellular response to virus	8/364	116/18903	0.00183009	0.0174535	0.0140344	IL6/CXCL10/IFNG/BIRC3/MMP12/IFNE/POU2AF1/CCL19	8
BP	GO:0030534	adult behavior	9/364	143/18903	0.00183148	0.0174535	0.0140344	LGI4/ATP1A2/CNTN2/KCNJ10/NRXN1/PPP1R1B/LEP/SHANK2/PAX5	9
BP	GO:0002920	regulation of humoral immune response	5/364	46/18903	0.0018468	0.0175128	0.014082	CXCL13/CR1/IL1B/CCR7/CR2	5
BP	GO:0046006	regulation of activated T cell proliferation	5/364	46/18903	0.0018468	0.0175128	0.014082	IL2RA/SLAMF1/CRTAM/CD274/IGF2	5
BP	GO:0010996	response to auditory stimulus	4/364	28/18903	0.0019211	0.018128	0.0145768	CXCL10/ATP1A2/TIFAB/NRXN1	4
BP	GO:0071624	positive regulation of granulocyte chemotaxis	4/364	28/18903	0.0019211	0.018128	0.0145768	LBP/XCL1/CCR7/CCL19	4
BP	GO:0001774	microglial cell activation	5/364	47/18903	0.00203454	0.019052	0.0153197	CCL3/IL6/MAPT/IFNG/STAP1	5
BP	GO:0097028	dendritic cell differentiation	5/364	47/18903	0.00203454	0.019052	0.0153197	BATF/UBD/IRF4/CCR7/CCL19	5
BP	GO:0050730	regulation of peptidyl-tyrosine phosphorylation	13/364	266/18903	0.00203868	0.019052	0.0153197	FCGR1A/SAMSN1/CD80/IL6/OSM/IFNG/CLEC6A/ANGPT4/STAP1/IGF2/ADRA1A/LEP/ADIPOQ	13
BP	GO:0002718	regulation of cytokine production involved in immune response	8/364	118/18903	0.00203881	0.019052	0.0153197	IL10/IL6/SLAMF1/CCR2/CD96/XCL1/CLNK/IL1B	8
BP	GO:0050922	negative regulation of chemotaxis	6/364	69/18903	0.0021139	0.0197058	0.0158455	SEMA3B/SLAMF8/CXCL13/TNFAIP6/GPR18/STAP1	6
BP	GO:1904427	positive regulation of calcium ion transmembrane transport	7/364	93/18903	0.00212679	0.0197781	0.0159036	CXCL10/CXCL11/CXCL9/XCL1/MS4A1/CD19/JPH2	7
BP	GO:1901605	alpha-amino acid metabolic process	11/364	205/18903	0.00215187	0.0199631	0.0160524	SLC39A8/KMO/KYNU/IDO1/TDO2/IL4I1/SDS/MAT1A/GPT/NAT8L/GLYAT	11
BP	GO:0032607	interferon-alpha production	4/364	29/18903	0.00219503	0.0202658	0.0162958	IL10/TLR8/MMP12/LILRA4	4
BP	GO:0032647	regulation of interferon-alpha production	4/364	29/18903	0.00219503	0.0202658	0.0162958	IL10/TLR8/MMP12/LILRA4	4
BP	GO:0106106	cold-induced thermogenesis	9/364	147/18903	0.0022119	0.0203241	0.0163426	CXCR4/CCR2/IRF4/PLAC8/ACADL/CIDEA/LEP/FABP4/ADIPOQ	9
BP	GO:0120161	regulation of cold-induced thermogenesis	9/364	147/18903	0.0022119	0.0203241	0.0163426	CXCR4/CCR2/IRF4/PLAC8/ACADL/CIDEA/LEP/FABP4/ADIPOQ	9
BP	GO:0032620	interleukin-17 production	5/364	48/18903	0.00223584	0.0204174	0.0164176	IL6/SLAMF6/OSM/IFNG/LY9	5
BP	GO:0032660	regulation of interleukin-17 production	5/364	48/18903	0.00223584	0.0204174	0.0164176	IL6/SLAMF6/OSM/IFNG/LY9	5
BP	GO:0034764	positive regulation of transmembrane transport	12/364	237/18903	0.00223796	0.0204174	0.0164176	CXCL10/IFNG/CCR2/CXCL11/CXCL9/KLF15/XCL1/WNK2/MS4A1/CD19/JPH2/ADIPOQ	12
BP	GO:0002367	cytokine production involved in immune response	8/364	120/18903	0.00226583	0.0206228	0.0165828	IL10/IL6/SLAMF1/CCR2/CD96/XCL1/CLNK/IL1B	8
BP	GO:0014823	response to activity	6/364	70/18903	0.00227533	0.0206604	0.016613	IL10/CXCR4/IL6/CDK1/LEP/ADIPOQ	6
BP	GO:0016042	lipid catabolic process	15/364	336/18903	0.0023111	0.0209358	0.0168345	PLA2G2D/SPP1/PLA2G7/IL1B/SMPDL3B/ACADL/PLIN1/LIPE/ACOXL/PLIN5/LGALS12/CIDEA/LEP/ADIPOQ/PCK1	15
BP	GO:0051607	defense response to virus	14/364	304/18903	0.00241266	0.0218046	0.0175331	AIM2/IL6/CXCL10/IFNG/TLR8/BIRC3/APOBEC3H/CXCL9/MMP12/IL1B/ZBP1/RNASE2/IFNE/APOBEC3A	14
BP	GO:0001659	temperature homeostasis	10/364	178/18903	0.00242307	0.0218473	0.0175675	CXCR4/CCR2/IL1B/IRF4/PLAC8/ACADL/CIDEA/LEP/FABP4/ADIPOQ	10
BP	GO:0051057	positive regulation of small GTPase mediated signal transduction	6/364	71/18903	0.00244586	0.0219985	0.017689	GPR65/TGM2/P2RY10/GPR174/RASGRP1/GPR18	6
BP	GO:0050798	activated T cell proliferation	5/364	49/18903	0.00245126	0.0219985	0.017689	IL2RA/SLAMF1/CRTAM/CD274/IGF2	5
BP	GO:0140546	defense response to symbiont	14/364	305/18903	0.00248578	0.0221818	0.0178364	AIM2/IL6/CXCL10/IFNG/TLR8/BIRC3/APOBEC3H/CXCL9/MMP12/IL1B/ZBP1/RNASE2/IFNE/APOBEC3A	14
BP	GO:0043032	positive regulation of macrophage activation	4/364	30/18903	0.00249473	0.0221818	0.0178364	LBP/CCL3/IL10/STAP1	4
BP	GO:0060292	long-term synaptic depression	4/364	30/18903	0.00249473	0.0221818	0.0178364	MAPT/CD38/GRIA1/SHANK2	4
BP	GO:0070498	interleukin-1-mediated signaling pathway	4/364	30/18903	0.00249473	0.0221818	0.0178364	IL6/IL1B/ZBP1/IL1RN	4
BP	GO:0002275	myeloid cell activation involved in immune response	7/364	96/18903	0.00254818	0.0226048	0.0181766	LBP/CCL3/SLAMF1/IFNG/CCR2/RASGRP1/CLNK	7
BP	GO:0046718	viral entry into host cell	9/364	151/18903	0.00265271	0.0233642	0.0187872	CH25H/CD80/CCR5/CXCR4/SLAMF1/CR1/CDK1/CR2/FCN1	9
BP	GO:0002269	leukocyte activation involved in inflammatory response	5/364	50/18903	0.00268135	0.0233642	0.0187872	CCL3/IL6/MAPT/IFNG/STAP1	5
BP	GO:1990573	potassium ion import across plasma membrane	5/364	50/18903	0.00268135	0.0233642	0.0187872	ATP1A2/WNK2/SLC12A3/KCNJ10/KCNJ6	5
BP	GO:0006576	cellular biogenic amine metabolic process	7/364	97/18903	0.00270202	0.0233642	0.0187872	KMO/KYNU/IDO1/TDO2/IL4I1/MOXD1/PNMT	7
BP	GO:0001768	establishment of T cell polarity	3/364	15/18903	0.00271268	0.0233642	0.0187872	CRTAM/CCR7/CCL19	3
BP	GO:0001787	natural killer cell proliferation	3/364	15/18903	0.00271268	0.0233642	0.0187872	FCGR3A/SLAMF1/LEP	3
BP	GO:0002468	dendritic cell antigen processing and presentation	3/364	15/18903	0.00271268	0.0233642	0.0187872	HLA-DRA/CCR7/CCL19	3
BP	GO:0002517	T cell tolerance induction	3/364	15/18903	0.00271268	0.0233642	0.0187872	IL2RA/ICOS/IDO1	3
BP	GO:0002864	regulation of acute inflammatory response to antigenic stimulus	3/364	15/18903	0.00271268	0.0233642	0.0187872	FCGR1A/PLA2G2D/CCR7	3
BP	GO:0032725	positive regulation of granulocyte macrophage colony-stimulating factor production	3/364	15/18903	0.00271268	0.0233642	0.0187872	CD80/RASGRP1/IL1B	3
BP	GO:0034116	positive regulation of heterotypic cell-cell adhesion	3/364	15/18903	0.00271268	0.0233642	0.0187872	IL10/IL1B/LCK	3
BP	GO:0045579	positive regulation of B cell differentiation	3/364	15/18903	0.00271268	0.0233642	0.0187872	IL10/IL2RG/CD27	3
BP	GO:0070234	positive regulation of T cell apoptotic process	3/364	15/18903	0.00271268	0.0233642	0.0187872	IDO1/CD274/PDCD1	3
BP	GO:0050804	modulation of chemical synaptic transmission	18/364	448/18903	0.00280315	0.0240895	0.0193704	KMO/MAPT/CLSTN2/CD38/ATP1A2/CCR2/GRIA1/IL1B/GRIK5/CNTN2/ADRA1A/KCNJ10/GRIK3/CNR2/DCC/NRXN1/SHANK2/ADIPOQ	18
BP	GO:0002313	mature B cell differentiation involved in immune response	4/364	31/18903	0.00282139	0.0241923	0.0194531	IL10/IL6/CR1/POU2AF1	4
BP	GO:0099177	regulation of trans-synaptic signaling	18/364	449/18903	0.0028701	0.0245553	0.019745	KMO/MAPT/CLSTN2/CD38/ATP1A2/CCR2/GRIA1/IL1B/GRIK5/CNTN2/ADRA1A/KCNJ10/GRIK3/CNR2/DCC/NRXN1/SHANK2/ADIPOQ	18
BP	GO:0050873	brown fat cell differentiation	5/364	51/18903	0.0029267	0.024984	0.0200897	SLC2A4/PLAC8/LEP/FABP4/ADIPOQ	5
BP	GO:0032755	positive regulation of interleukin-6 production	7/364	99/18903	0.00303101	0.0258172	0.0207596	LBP/IL6/IFNG/TLR8/IL1B/POU2AF1/LEP	7
BP	GO:0098659	inorganic cation import across plasma membrane	8/364	126/18903	0.00306767	0.0260144	0.0209182	SLC39A8/IFNG/ATP1A2/WNK2/MS4A1/SLC12A3/KCNJ10/KCNJ6	8
BP	GO:0099587	inorganic ion import across plasma membrane	8/364	126/18903	0.00306767	0.0260144	0.0209182	SLC39A8/IFNG/ATP1A2/WNK2/MS4A1/SLC12A3/KCNJ10/KCNJ6	8
BP	GO:0050728	negative regulation of inflammatory response	10/364	184/18903	0.00307838	0.0260478	0.0209451	SLAMF8/IL10/IL2RA/SIGLEC10/PBK/TNFAIP6/SMPDL3B/FPR2/CNR2/ADIPOQ	10
BP	GO:0002717	positive regulation of natural killer cell mediated immunity	4/364	32/18903	0.00317614	0.0267574	0.0215157	SLAMF6/CRTAM/RASGRP1/CLNK	4
BP	GO:0051482	positive regulation of cytosolic calcium ion concentration involved in phospholipase C-activating G protein-coupled signaling pathway	4/364	32/18903	0.00317614	0.0267574	0.0215157	GPR65/P2RY10/GPR174/GPR18	4
BP	GO:0001767	establishment of lymphocyte polarity	3/364	16/18903	0.00329139	0.0276076	0.0221993	CRTAM/CCR7/CCL19	3
BP	GO:0050862	positive regulation of T cell receptor signaling pathway	3/364	16/18903	0.00329139	0.0276076	0.0221993	TRAT1/CCR7/LCK	3
BP	GO:0034767	positive regulation of ion transmembrane transport	10/364	186/18903	0.00332575	0.0278351	0.0223822	CXCL10/IFNG/CCR2/CXCL11/CXCL9/XCL1/WNK2/MS4A1/CD19/JPH2	10
BP	GO:0002637	regulation of immunoglobulin production	6/364	76/18903	0.00344651	0.0287238	0.0230969	IL10/IL6/CR1/MZB1/XCL1/FCRL3	6
BP	GO:0016032	viral process	17/364	421/18903	0.00345399	0.0287238	0.0230969	CCL4/CH25H/CD80/CCL3/CCR5/LAMP3/CXCR4/SLAMF1/CR1/TOP2A/CCL8/CXCR6/APOBEC3H/CDK1/CR2/FCN1/APOBEC3A	17
BP	GO:0042180	cellular ketone metabolic process	11/364	218/18903	0.00345432	0.0287238	0.0230969	KMO/KYNU/IDO1/TDO2/IL1B/BMP5/ACADL/GPD1/PLIN5/MLXIPL/ADIPOQ	11
BP	GO:0002828	regulation of type 2 immune response	4/364	33/18903	0.00356013	0.0295399	0.023753	IL6/IDO1/CCR2/XCL1	4
BP	GO:0044409	entry into host	9/364	158/18903	0.00358911	0.0297163	0.0238949	CH25H/CD80/CCR5/CXCR4/SLAMF1/CR1/CDK1/CR2/FCN1	9
BP	GO:0043123	positive regulation of I-kappaB kinase/NF-kappaB signaling	10/364	189/18903	0.00372619	0.030785	0.0247543	UBD/BIRC3/CLEC4D/FASLG/IL1B/PIM2/CCR7/CLEC6A/CCL19/ADIPOQ	10
BP	GO:0014009	glial cell proliferation	5/364	54/18903	0.00375985	0.0309966	0.0249244	IL6/LGI4/IL1B/NTN1/SOX10	5
BP	GO:0006910	phagocytosis, recognition	7/364	103/18903	0.00378005	0.0310966	0.0250048	FCGR1A/LBP/IGHG1/IGLL5/FCN1/IGHE/IGHD	7
BP	GO:1990845	adaptive thermogenesis	9/364	160/18903	0.0038994	0.03201	0.0257393	CXCR4/CCR2/IRF4/PLAC8/ACADL/CIDEA/LEP/FABP4/ADIPOQ	9
BP	GO:0032743	positive regulation of interleukin-2 production	4/364	34/18903	0.00397446	0.0324188	0.026068	CD80/CCR2/IL1B/IRF4	4
BP	GO:0035025	positive regulation of Rho protein signal transduction	4/364	34/18903	0.00397446	0.0324188	0.026068	GPR65/P2RY10/GPR174/GPR18	4
BP	GO:1902624	positive regulation of neutrophil migration	4/364	34/18903	0.00397446	0.0324188	0.026068	LBP/XCL1/CCR7/CCL19	4
BP	GO:0043122	regulation of I-kappaB kinase/NF-kappaB signaling	12/364	255/18903	0.00405006	0.0329656	0.0265077	UBD/TNIP3/BIRC3/CLEC4D/RHOH/FASLG/IL1B/PIM2/CCR7/CLEC6A/CCL19/ADIPOQ	12
BP	GO:1904645	response to amyloid-beta	5/364	55/18903	0.00407182	0.0330728	0.0265939	MMP3/MMP13/ITGA4/MMP12/FPR2	5
BP	GO:0007193	adenylate cyclase-inhibiting G protein-coupled receptor signaling pathway	6/364	79/18903	0.00417702	0.0338559	0.0272235	RGS1/PALM/ADCY5/FPR2/GRIK3/NPY1R	6
BP	GO:0002719	negative regulation of cytokine production involved in immune response	4/364	35/18903	0.00442021	0.035742	0.0287401	IL10/SLAMF1/CD96/XCL1	4
BP	GO:0006958	complement activation, classical pathway	7/364	106/18903	0.00442829	0.035742	0.0287401	CR1/IGHG1/IGLL5/CR2/IGHE/C6/IGHD	7
BP	GO:0002830	positive regulation of type 2 immune response	3/364	18/18903	0.00466134	0.0371608	0.0298811	IL6/IDO1/XCL1	3
BP	GO:0016264	gap junction assembly	3/364	18/18903	0.00466134	0.0371608	0.0298811	GJB2/IL1B/GJB6	3
BP	GO:0030730	sequestering of triglyceride	3/364	18/18903	0.00466134	0.0371608	0.0298811	IL1B/PLIN5/CIDEA	3
BP	GO:0032604	granulocyte macrophage colony-stimulating factor production	3/364	18/18903	0.00466134	0.0371608	0.0298811	CD80/RASGRP1/IL1B	3
BP	GO:0032645	regulation of granulocyte macrophage colony-stimulating factor production	3/364	18/18903	0.00466134	0.0371608	0.0298811	CD80/RASGRP1/IL1B	3
BP	GO:0062207	regulation of pattern recognition receptor signaling pathway	7/364	107/18903	0.00466199	0.0371608	0.0298811	LBP/CD300LF/BIRC3/FCRL3/IRF4/LILRA4/SMPDL3B	7
BP	GO:0032768	regulation of monooxygenase activity	5/364	57/18903	0.0047505	0.0377101	0.0303228	IFNG/IL1B/S100A1/CNR2/LEP	5
BP	GO:0061756	leukocyte adhesion to vascular endothelial cell	5/364	57/18903	0.0047505	0.0377101	0.0303228	SLC39A8/IL6/SELE/ITGA4/LEP	5
BP	GO:0006026	aminoglycan catabolic process	4/364	36/18903	0.00489845	0.0385384	0.0309887	CHI3L2/HMMR/CHI3L1/HPSE2	4
BP	GO:0050869	negative regulation of B cell activation	4/364	36/18903	0.00489845	0.0385384	0.0309887	SAMSN1/IL10/CTLA4/CR1	4
BP	GO:1903514	release of sequestered calcium ion into cytosol by endoplasmic reticulum	4/364	36/18903	0.00489845	0.0385384	0.0309887	CCL3/CCR5/ATP1A2/FASLG	4
BP	GO:0044106	cellular amine metabolic process	7/364	108/18903	0.00490488	0.0385384	0.0309887	KMO/KYNU/IDO1/TDO2/IL4I1/MOXD1/PNMT	7
BP	GO:0051341	regulation of oxidoreductase activity	7/364	108/18903	0.00490488	0.0385384	0.0309887	SLAMF8/IFNG/GZMA/IL1B/S100A1/CNR2/LEP	7
BP	GO:0001959	regulation of cytokine-mediated signaling pathway	9/364	167/18903	0.00515377	0.0404115	0.0324949	CXCR4/IL6/CD300LF/NLRP2/MMP12/ZBP1/STAP1/IL1RN/ADIPOQ	9
BP	GO:0006094	gluconeogenesis	6/364	83/18903	0.00532142	0.0416412	0.0334837	SDS/GPT/GPD1/LEP/ADIPOQ/PCK1	6
BP	GO:0070229	negative regulation of lymphocyte apoptotic process	4/364	37/18903	0.00541021	0.0422501	0.0339734	IL7R/IDO1/CD27/PDCD1	4
BP	GO:0045091	regulation of single stranded viral RNA replication via double stranded DNA intermediate	3/364	19/18903	0.00545717	0.0424447	0.0341298	TOP2A/APOBEC3H/APOBEC3A	3
BP	GO:2001185	regulation of CD8-positive, alpha-beta T cell activation	3/364	19/18903	0.00545717	0.0424447	0.0341298	CRTAM/CD274/XCL1	3
BP	GO:1905517	macrophage migration	5/364	60/18903	0.00591365	0.0459023	0.0369101	CCL3/SLAMF8/SLAMF1/CCR2/STAP1	5
BP	GO:0051924	regulation of calcium ion transport	12/364	268/18903	0.00597844	0.0463119	0.0372394	CCL4/CCL3/CXCR4/CXCL10/ATP1A2/CXCL11/CXCL9/XCL1/FCRL3/MS4A1/CD19/JPH2	12
BP	GO:2000116	regulation of cysteine-type endopeptidase activity	11/364	235/18903	0.00603758	0.0466761	0.0375323	LAMP3/AIM2/MAPT/CRYAB/BIRC3/S100A9/NLRP2/FASLG/S100A8/LCK/CD27	11
BP	GO:0042552	myelination	8/364	142/18903	0.00629811	0.0481602	0.0387257	MYOC/CXCR4/LGI4/KIF14/RXRG/SOX10/CNTN2/KCNJ10	8
BP	GO:0051384	response to glucocorticoid	8/364	142/18903	0.00629811	0.0481602	0.0387257	IL10/IL6/GJB2/PCSK1/IL1RN/SDC1/ADIPOQ/PCK1	8
BP	GO:0019319	hexose biosynthetic process	6/364	86/18903	0.00631917	0.0481602	0.0387257	SDS/GPT/GPD1/LEP/ADIPOQ/PCK1	6
BP	GO:0002577	regulation of antigen processing and presentation	3/364	20/18903	0.00632963	0.0481602	0.0387257	HLA-DOB/CCR7/CCL19	3
BP	GO:0002837	regulation of immune response to tumor cell	3/364	20/18903	0.00632963	0.0481602	0.0387257	CRTAM/IL4I1/CD274	3
BP	GO:0039692	single stranded viral RNA replication via double stranded DNA intermediate	3/364	20/18903	0.00632963	0.0481602	0.0387257	TOP2A/APOBEC3H/APOBEC3A	3
BP	GO:0043011	myeloid dendritic cell differentiation	3/364	20/18903	0.00632963	0.0481602	0.0387257	BATF/UBD/IRF4	3
BP	GO:1903978	regulation of microglial cell activation	3/364	20/18903	0.00632963	0.0481602	0.0387257	CCL3/IL6/STAP1	3
BP	GO:0009595	detection of biotic stimulus	4/364	39/18903	0.0065383	0.0493518	0.0396838	LBP/CRTAM/TRA/CLEC6A	4
BP	GO:0032570	response to progesterone	4/364	39/18903	0.0065383	0.0493518	0.0396838	GJB2/CD38/SOX10/CSN1S1	4
BP	GO:0060251	regulation of glial cell proliferation	4/364	39/18903	0.0065383	0.0493518	0.0396838	IL6/IL1B/NTN1/SOX10	4
BP	GO:0043281	regulation of cysteine-type endopeptidase activity involved in apoptotic process	10/364	205/18903	0.00655033	0.0493518	0.0396838	LAMP3/MAPT/CRYAB/BIRC3/S100A9/NLRP2/FASLG/S100A8/LCK/CD27	10
BP	GO:1901654	response to ketone	10/364	205/18903	0.00655033	0.0493518	0.0396838	GJB2/SPP1/CD38/ADCY5/CCR7/SLC12A3/CCL19/SOX10/CSN1S1/PCK1	10
CC	GO:0009897	external side of plasma membrane	54/369	462/19869	1.23419e-27	4.51715e-25	4.1313e-25	FCGR1A/CD80/CCR5/IL21R/FCGR3A/CXCR4/SLAMF6/SLAMF7/SELE/IL2RA/SLAMF1/IL7R/CD69/CXCL10/ITGA4/CTLA4/CD2/CNTFR/TLR8/CCR4/IL2RG/CD48/CXCR6/CD3D/CLEC4D/CCR2/IGHG1/CXCL9/CD274/LY9/FASLG/ITGA11/IGLL5/CLEC4C/SLC2A4/CD79A/KLRC1/CCR7/CLEC6A/CD3G/MS4A1/CLEC4E/CD27/FCN1/F10/CLEC17A/TRGC2/IGHE/CD19/PDCD1/SDC1/IGHD/SCUBE1/AZGP1	54
CC	GO:0070820	tertiary granule	13/369	164/19869	1.24107e-05	0.00217051	0.00198511	GPR84/CXCL1/LYZ/CR1/FPR1/TNFAIP6/CLEC4D/LILRA3/CLEC4C/FCAR/OLR1/FPR2/CLEC12A	13
CC	GO:0001772	immunological synapse	7/369	45/19869	1.77911e-05	0.00217051	0.00198511	HLA-DRA/CRTAM/GZMA/IL4I1/RHOH/GZMB/LCK	7
CC	GO:0042105	alpha-beta T cell receptor complex	4/369	11/19869	3.48356e-05	0.00318746	0.00291519	CD3D/TRA/CD3G/TRAC	4
CC	GO:0070821	tertiary granule membrane	8/369	73/19869	6.15817e-05	0.00450778	0.00412273	GPR84/CLEC4D/LILRA3/CLEC4C/FCAR/OLR1/FPR2/CLEC12A	8
CC	GO:0101003	ficolin-1-rich granule membrane	7/369	61/19869	0.000132609	0.00654856	0.00598919	CR1/FPR1/CLEC4D/LILRA3/CLEC4C/FCAR/FPR2	7
CC	GO:0045121	membrane raft	17/369	326/19869	0.00013799	0.00654856	0.00598919	MAPT/SELE/CD2/CR1/CD48/ATP1A2/BIRC3/FASLG/KCNA3/SLC2A4/CD79A/MS4A1/LCK/OLR1/CD19/ADRA1A/LIPE	17
CC	GO:0098857	membrane microdomain	17/369	327/19869	0.000143138	0.00654856	0.00598919	MAPT/SELE/CD2/CR1/CD48/ATP1A2/BIRC3/FASLG/KCNA3/SLC2A4/CD79A/MS4A1/LCK/OLR1/CD19/ADRA1A/LIPE	17
CC	GO:0062023	collagen-containing extracellular matrix	20/369	433/19869	0.000188581	0.00766895	0.00701388	ADAMDEC1/LTBP4/SEMA3B/MYOC/TNXB/VWA2/TGM2/S100A9/COL6A5/EMILIN3/NTN1/GDF10/CILP/S100A8/ANGPT4/FCN1/TMEFF2/ADIPOQ/AZGP1/AMTN	20
CC	GO:0042613	MHC class II protein complex	4/369	17/19869	0.000229994	0.00841779	0.00769876	HLA-DQA1/HLA-DRA/HLA-DOB/HLA-DQB2	4
CC	GO:0045334	clathrin-coated endocytic vesicle	8/369	90/19869	0.000270228	0.00899122	0.00822321	FCGR1A/HLA-DQA1/HLA-DRA/IL7R/CTLA4/CD3D/CD3G/HLA-DQB2	8
CC	GO:0030669	clathrin-coated endocytic vesicle membrane	7/369	72/19869	0.000376124	0.0114718	0.0104919	FCGR1A/HLA-DQA1/HLA-DRA/IL7R/CD3D/CD3G/HLA-DQB2	7
CC	GO:0005811	lipid droplet	8/369	102/19869	0.000630793	0.0177592	0.0162423	PLIN4/PLIN1/LIPE/AQP7/PLIN5/CIDEA/CIDEC/FABP4	8
CC	GO:0042581	specific granule	10/369	160/19869	0.000836607	0.0218713	0.0200031	GPR84/CXCL1/LYZ/CHI3L1/CLEC4D/LILRA3/FCAR/OLR1/FPR2/CLEC12A	10
CC	GO:0098802	plasma membrane signaling receptor complex	15/369	319/19869	0.00098068	0.0239286	0.0218847	IL6/IL2RA/ITGA4/CNTFR/CD3D/TRAT1/GRIA1/ITGA11/TRA/CD79A/CD3G/GRIK5/TRAC/TRGC2/GRIK3	15
CC	GO:0042611	MHC protein complex	4/369	25/19869	0.00108716	0.0248687	0.0227444	HLA-DQA1/HLA-DRA/HLA-DOB/HLA-DQB2	4
CC	GO:0035579	specific granule membrane	7/369	91/19869	0.00153113	0.0329643	0.0301485	GPR84/CLEC4D/LILRA3/FCAR/OLR1/FPR2/CLEC12A	7
MF	GO:0008009	chemokine activity	18/357	49/18432	6.426e-19	3.59856e-16	3.19947e-16	CXCL6/CCL4/CCL18/CXCL1/CCL3/CXCL13/CXCL3/CCL7/CXCL10/CCL8/CXCL2/CXCL11/CXCL9/XCL2/XCL1/CCL13/CCL19/CCL20	18
MF	GO:0005125	cytokine activity	32/357	237/18432	4.49524e-18	1.25867e-15	1.11908e-15	CXCL6/CCL4/CCL18/CXCL1/CCL3/CXCL13/CXCL3/IL10/IL6/WNT11/CCL7/CXCL10/OSM/IFNG/SPP1/CCL8/CXCL2/CXCL11/CXCL9/XCL2/XCL1/FASLG/IL1B/WNT10A/GDF10/CCL13/IFNE/CCL19/BMP5/IL1RN/CCL20/ADIPOQ	32
MF	GO:0042379	chemokine receptor binding	19/357	71/18432	6.13335e-17	1.14489e-14	1.01792e-14	CXCL6/CCL4/CCL18/CXCL1/CCL3/CXCL13/CXCL3/CCL7/CXCL10/CCL8/CXCL2/CCR2/CXCL11/CXCL9/XCL2/XCL1/CCL13/CCL19/CCL20	19
MF	GO:0140375	immune receptor activity	24/357	148/18432	1.11105e-15	1.55547e-13	1.38297e-13	FCGR1A/HLA-DQA1/HLA-DRA/CCR5/IL21R/FCGR3A/CXCR4/IL2RA/IL7R/CNTFR/CR1/FPR1/CCR4/IL2RG/CXCR6/HLA-DOB/CCR2/LILRA3/KLRC1/CCR7/CR2/LILRA4/FPR2/HLA-DQB2	24
MF	GO:0005126	cytokine receptor binding	29/357	273/18432	1.02722e-13	1.15049e-11	1.0229e-11	CXCL6/CCL4/CCL18/CXCL1/CCL3/CXCL13/CXCL3/IL10/IL6/CD300LF/CCL7/CXCL10/OSM/IFNG/CCL8/CXCL2/CCR2/CXCL11/CXCL9/XCL2/XCL1/FASLG/IL1B/CCL13/STAP1/IFNE/CCL19/IL1RN/CCL20	29
MF	GO:0030546	signaling receptor activator activity	38/357	498/18432	5.62547e-13	5.25044e-11	4.66815e-11	CXCL6/CCL4/CCL18/CXCL1/SEMA3B/CCL3/CXCL13/CXCL3/IL10/IL6/WNT11/CCL7/CXCL10/OSM/IFNG/SPP1/CCL8/CXCL2/CXCL11/CXCL9/XCL2/XCL1/FASLG/IL1B/WNT10A/GDF10/PNOC/INS-IGF2/CCL13/ANGPT4/IFNE/CCL19/BMP5/IGF2/IL1RN/CCL20/LEP/ADIPOQ	38
MF	GO:0048018	receptor ligand activity	37/357	491/18432	1.68779e-12	1.35023e-10	1.20049e-10	CXCL6/CCL4/CCL18/CXCL1/SEMA3B/CCL3/CXCL13/CXCL3/IL10/IL6/WNT11/CCL7/CXCL10/OSM/IFNG/SPP1/CCL8/CXCL2/CXCL11/CXCL9/XCL2/XCL1/FASLG/IL1B/WNT10A/GDF10/PNOC/INS-IGF2/CCL13/IFNE/CCL19/BMP5/IGF2/IL1RN/CCL20/LEP/ADIPOQ	37
MF	GO:0048020	CCR chemokine receptor binding	12/357	47/18432	6.58873e-11	4.61211e-09	4.10062e-09	CCL4/CCL18/CCL3/CXCL13/CCL7/CCL8/CCR2/XCL2/XCL1/CCL13/CCL19/CCL20	12
MF	GO:0001664	G protein-coupled receptor binding	26/357	289/18432	8.69773e-11	5.41192e-09	4.81172e-09	CXCL6/CCL4/CCL18/CXCL1/CCL3/MYOC/CXCL13/CXCL3/WNT11/CCL7/CXCL10/FPR1/CCL8/CXCL2/PALM/CCR2/CXCL11/CXCL9/XCL2/XCL1/WNT10A/PNOC/CCL13/FCN1/CCL19/CCL20	26
MF	GO:0045236	CXCR chemokine receptor binding	8/357	18/18432	6.76841e-10	3.79031e-08	3.36996e-08	CXCL6/CXCL1/CXCL13/CXCL3/CXCL10/CXCL2/CXCL11/CXCL9	8
MF	GO:0030246	carbohydrate binding	19/357	275/18432	1.8932e-06	9.63809e-05	8.5692e-05	HLA-DRA/CHI3L2/SELE/CHI3L1/CD69/SIGLEC10/KLRB1/CLEC4D/CLEC4C/KLRC1/CLEC6A/CLEC4E/FCN1/CLEC17A/LGALS2/OLR1/CNTN2/CLEC12A/LGALS12	19
MF	GO:0019956	chemokine binding	7/357	33/18432	2.66919e-06	0.000119483	0.000106232	CCR5/CXCR4/ITGA4/CCR4/CXCR6/CCR2/CCR7	7
MF	GO:0004896	cytokine receptor activity	11/357	97/18432	2.77372e-06	0.000119483	0.000106232	CCR5/IL21R/CXCR4/IL2RA/IL7R/CNTFR/CCR4/IL2RG/CXCR6/CCR2/CCR7	11
MF	GO:0016493	C-C chemokine receptor activity	6/357	23/18432	3.86753e-06	0.000154701	0.000137545	CCR5/CXCR4/CCR4/CXCR6/CCR2/CCR7	6
MF	GO:0019957	C-C chemokine binding	6/357	24/18432	5.07295e-06	0.00018939	0.000168386	CCR5/CXCR4/CCR4/CXCR6/CCR2/CCR7	6
MF	GO:0001637	G protein-coupled chemoattractant receptor activity	6/357	26/18432	8.39795e-06	0.000276639	0.000245959	CCR5/CXCR4/CCR4/CXCR6/CCR2/CCR7	6
MF	GO:0004950	chemokine receptor activity	6/357	26/18432	8.39795e-06	0.000276639	0.000245959	CCR5/CXCR4/CCR4/CXCR6/CCR2/CCR7	6
MF	GO:0019955	cytokine binding	12/357	144/18432	2.42981e-05	0.000755942	0.000672106	LTBP4/CCR5/CXCR4/IL2RA/ITGA4/CNTFR/CCR4/IL2RG/CXCR6/CCR2/CCR7/IL1RN	12
MF	GO:0032395	MHC class II receptor activity	4/357	10/18432	2.64997e-05	0.000781044	0.000694424	HLA-DQA1/HLA-DRA/HLA-DOB/HLA-DQB2	4
MF	GO:0015026	coreceptor activity	7/357	48/18432	3.58471e-05	0.00100372	0.000892405	CD80/CCR5/CXCR4/ITGA4/CXCR6/LILRA4/FCRL1	7
MF	GO:0023023	MHC protein complex binding	6/357	36/18432	6.03406e-05	0.00154181	0.00137082	HLA-DQA1/HLA-DRA/HLA-DOB/KLRC1/MS4A1/HLA-DQB2	6
MF	GO:0004875	complement receptor activity	4/357	12/18432	6.05713e-05	0.00154181	0.00137082	CR1/FPR1/CR2/FPR2	4
MF	GO:0023026	MHC class II protein complex binding	5/357	27/18432	0.000150628	0.00351466	0.00312488	HLA-DQA1/HLA-DRA/HLA-DOB/MS4A1/HLA-DQB2	5
MF	GO:0038187	pattern recognition receptor activity	5/357	27/18432	0.000150628	0.00351466	0.00312488	TLR8/CLEC4D/CLEC6A/CLEC4E/FCN1	5
MF	GO:0003823	antigen binding	11/357	171/18432	0.000516302	0.0115652	0.0102826	HLA-DQA1/HLA-DRA/SLAMF1/IL7R/ITGA4/CD48/IGHG1/IGLL5/FCN1/IGHE/IGHD	11
MF	GO:0008528	G protein-coupled peptide receptor activity	10/357	147/18432	0.000595272	0.0128212	0.0113993	GPR84/CCR5/CXCR4/FPR1/CCR4/CXCR6/CCR2/CCR7/FPR2/NPY1R	10
MF	GO:0001618	virus receptor activity	7/357	77/18432	0.000724859	0.0141503	0.012581	CD80/CCR5/CXCR4/SLAMF1/CR1/CDK1/CR2	7
MF	GO:0033691	sialic acid binding	4/357	22/18432	0.000767943	0.0141503	0.012581	SELE/SIGLEC10/FCN1/ADIPOQ	4
MF	GO:0042608	T cell receptor binding	3/357	10/18432	0.000781431	0.0141503	0.012581	HLA-DRA/CD3G/LCK	3
MF	GO:0050786	RAGE receptor binding	3/357	10/18432	0.000781431	0.0141503	0.012581	FPR1/S100A9/S100A8	3
MF	GO:0140272	exogenous protein binding	7/357	78/18432	0.000783321	0.0141503	0.012581	CD80/CCR5/CXCR4/SLAMF1/CR1/CDK1/CR2	7
MF	GO:0001653	peptide receptor activity	10/357	153/18432	0.000812259	0.0142145	0.0126381	GPR84/CCR5/CXCR4/FPR1/CCR4/CXCR6/CCR2/CCR7/FPR2/NPY1R	10
MF	GO:0019865	immunoglobulin binding	4/357	24/18432	0.001082	0.0183612	0.0163249	FCGR1A/FCGR3A/MS4A1/FCAR	4
MF	GO:0042169	SH2 domain binding	5/357	41/18432	0.00112008	0.0184483	0.0164024	SLAMF1/SIGLEC10/LAX1/SIT1/LCK	5
MF	GO:0016004	phospholipase activator activity	3/357	14/18432	0.00223772	0.0358035	0.0318328	CCL3/CCL8/LCK	3
MF	GO:0036041	long-chain fatty acid binding	3/357	15/18432	0.00275727	0.0428909	0.0381342	S100A9/S100A8/FABP4	3
