# Supplementary material for: Potential mechanisms of acupuncture treatment for rheumatoid arthritis: a study based on network topology and machine learning
Source: Chin Med. 2025 Oct 7;20:164. doi: 10.1186/s13020-025-01209-8 (PMC12502209; doi:10.1186/s13020-025-01209-8)
Supplement: Supplementary file 9 — Additional file 9. [file 13020_2025_1209_MOESM9_ESM.xlsx]

## Sheet: 无监督聚类KEGG
ID	Description	GeneRatio	BgRatio	pvalue	p.adjust	qvalue	geneID	Count
hsa04060	Cytokine-cytokine receptor interaction	44/212	298/8842	3.58552e-23	8.67696e-21	7.17104e-21	CXCL6/CCL4/CCL18/CXCL1/CCL3/CCR5/IL21R/CXCL13/CXCL3/IL10/CXCR4/IL6/IL2RA/IL7R/CCL7/CXCL10/OSM/CCL4L2/CNTFR/IFNG/CCL8/CCR4/CXCL2/IL2RG/CXCR6/CCR2/CXCL11/CXCL9/XCL2/XCL1/FASLG/IL1B/TNFRSF17/GDF10/CCR7/CCL13/IFNE/CD27/CCL19/BMP5/IL1RN/CCL20/LEP/TNFRSF6B	44
hsa04061	Viral protein interaction with cytokine and cytokine receptor	28/212	100/8842	7.9913e-23	9.66947e-21	7.9913e-21	CXCL6/CCL4/CCL18/CXCL1/CCL3/CCR5/CXCL13/CXCL3/IL10/CXCR4/IL6/IL2RA/CCL7/CXCL10/CCL4L2/CCL8/CCR4/CXCL2/IL2RG/CCR2/CXCL11/CXCL9/XCL2/XCL1/CCR7/CCL13/CCL19/CCL20	28
hsa04062	Chemokine signaling pathway	27/212	193/8842	7.60126e-14	6.13168e-12	5.06751e-12	CXCL6/CCL4/CCL18/CXCL1/CCL3/CCR5/CXCL13/CXCL3/CXCR4/CCL7/CXCL10/CCL4L2/CCL8/CCR4/CXCL2/CXCR6/CCR2/CXCL11/CXCL9/XCL2/ADCY5/XCL1/ITK/CCR7/CCL13/CCL19/CCL20	27
hsa04640	Hematopoietic cell lineage	17/212	99/8842	1.4677e-10	8.87956e-09	7.33848e-09	FCGR1A/HLA-DQA1/HLA-DRA/IL6/IL2RA/IL7R/ITGA4/CD2/CR1/CD38/CD3D/HLA-DOB/IL1B/CD3G/CR2/MS4A1/CD19	17
hsa05323	Rheumatoid arthritis	16/212	94/8842	5.96852e-10	2.88876e-08	2.38741e-08	MMP1/MMP3/CXCL6/HLA-DQA1/CXCL1/CD80/HLA-DRA/CCL3/CXCL3/IL6/CTLA4/IFNG/CXCL2/HLA-DOB/IL1B/CCL20	16
hsa04657	IL-17 signaling pathway	15/212	95/8842	6.15875e-09	2.48403e-07	2.05292e-07	MMP1/MMP3/CXCL6/CXCL1/MMP13/CXCL3/IL6/CCL7/CXCL10/IFNG/CXCL2/S100A9/IL1B/S100A8/CCL20	15
hsa05332	Graft-versus-host disease	10/212	44/8842	6.18447e-08	2.13806e-06	1.76699e-06	HLA-DQA1/CD80/HLA-DRA/IL6/IFNG/HLA-DOB/GZMB/FASLG/IL1B/KLRC1	10
hsa04672	Intestinal immune network for IgA production	10/212	49/8842	1.8446e-07	5.57991e-06	4.6115e-06	HLA-DQA1/CD80/HLA-DRA/IL10/CXCR4/IL6/ICOS/ITGA4/HLA-DOB/TNFRSF17	10
hsa04659	Th17 cell differentiation	14/212	108/8842	2.5855e-07	6.95213e-06	5.74556e-06	HLA-DQA1/HLA-DRA/IL21R/IL6/IL2RA/IFNG/IL2RG/CD3D/HLA-DOB/IL1B/IRF4/RXRG/CD3G/LCK	14
hsa03320	PPAR signaling pathway	11/212	76/8842	1.69654e-06	4.10563e-05	3.39308e-05	MMP1/RXRG/OLR1/ACADL/PLIN4/PLIN1/AQP7/PLIN5/FABP4/ADIPOQ/PCK1	11
hsa05330	Allograft rejection	8/212	38/8842	2.52e-06	5.544e-05	4.58181e-05	HLA-DQA1/CD80/HLA-DRA/IL10/IFNG/HLA-DOB/GZMB/FASLG	8
hsa04514	Cell adhesion molecules	15/212	157/8842	4.99884e-06	0.00010081	8.33141e-05	HLA-DQA1/CD80/HLA-DRA/SELE/ICOS/ITGA4/CTLA4/CD2/TIGIT/HLA-DOB/CD274/CNTN2/PDCD1/NRXN1/SDC1	15
hsa04940	Type I diabetes mellitus	8/212	43/8842	6.74021e-06	0.000125472	0.000103696	HLA-DQA1/CD80/HLA-DRA/IFNG/HLA-DOB/GZMB/FASLG/IL1B	8
hsa04064	NF-kappa B signaling pathway	12/212	105/8842	7.26657e-06	0.000125608	0.000103808	CCL4/LBP/CXCL1/BCL2A1/CXCL3/CCL4L2/CXCL2/BIRC3/IL1B/CCL13/LCK/CCL19	12
hsa04620	Toll-like receptor signaling pathway	12/212	109/8842	1.07255e-05	0.000173038	0.000143007	CCL4/LBP/CD80/CCL3/IL6/CXCL10/CCL4L2/TLR8/SPP1/CXCL11/CXCL9/IL1B	12
hsa05140	Leishmaniasis	10/212	77/8842	1.37111e-05	0.00020738	0.000171388	FCGR1A/HLA-DQA1/HLA-DRA/FCGR3A/IL10/ITGA4/IFNG/CR1/HLA-DOB/IL1B	10
hsa05144	Malaria	8/212	50/8842	2.16043e-05	0.000293408	0.000242486	IL10/IL6/SELE/IFNG/CR1/KLRB1/IL1B/SDC1	8
hsa05321	Inflammatory bowel disease	9/212	65/8842	2.20412e-05	0.000293408	0.000242486	HLA-DQA1/HLA-DRA/IL21R/IL10/IL6/IFNG/IL2RG/HLA-DOB/IL1B	9
hsa05143	African trypanosomiasis	7/212	37/8842	2.30362e-05	0.000293408	0.000242486	IL10/IL6/SELE/IFNG/IDO1/FASLG/IL1B	7
hsa05340	Primary immunodeficiency	7/212	38/8842	2.76689e-05	0.000334793	0.000276689	IL7R/ICOS/IL2RG/CD3D/CD79A/LCK/CD19	7
hsa05320	Autoimmune thyroid disease	8/212	53/8842	3.35311e-05	0.000386406	0.000319344	HLA-DQA1/CD80/HLA-DRA/IL10/CTLA4/HLA-DOB/GZMB/FASLG	8
hsa04668	TNF signaling pathway	11/212	119/8842	0.000126812	0.00139493	0.00115284	MMP3/CXCL6/CXCL1/CXCL3/IL6/SELE/CXCL10/CXCL2/BIRC3/IL1B/CCL20	11
hsa04658	Th1 and Th2 cell differentiation	9/212	92/8842	0.000342563	0.00360436	0.00297881	HLA-DQA1/HLA-DRA/IL2RA/IFNG/IL2RG/CD3D/HLA-DOB/CD3G/LCK	9
hsa04923	Regulation of lipolysis in adipocytes	7/212	59/8842	0.000488417	0.00492487	0.00407014	ADCY5/PLIN1/LIPE/AQP7/NPY1R/CIDEC/FABP4	7
hsa05150	Staphylococcus aureus infection	9/212	100/8842	0.000635956	0.00605125	0.00500104	FCGR1A/HLA-DQA1/HLA-DRA/FCGR3A/IL10/FPR1/HLA-DOB/FCAR/FPR2	9
hsa04936	Alcoholic liver disease	11/212	144/8842	0.000667143	0.00605125	0.00500104	LBP/CXCL1/TCF7L1/CXCL3/IL6/CXCL2/FASLG/IL1B/ADH1C/ADH1B/ADIPOQ	11
hsa04660	T cell receptor signaling pathway	10/212	122/8842	0.00067514	0.00605125	0.00500104	IL10/ICOS/CTLA4/IFNG/CD3D/RASGRP1/ITK/CD3G/LCK/PDCD1	10
hsa05152	Tuberculosis	12/212	180/8842	0.00128132	0.0110742	0.00915226	FCGR1A/LBP/HLA-DQA1/HLA-DRA/FCGR3A/IL10/IL6/IFNG/CR1/HLA-DOB/IL1B/CLEC4E	12
hsa05235	PD-L1 expression and PD-1 checkpoint pathway in cancer	8/212	90/8842	0.00137439	0.0114691	0.00947856	BATF/IFNG/CD3D/CD274/RASGRP1/CD3G/LCK/PDCD1	8
hsa05417	Lipid and atherosclerosis	13/212	216/8842	0.00205398	0.0165161	0.0136497	MMP1/MMP3/LBP/CXCL1/CCL3/CXCL3/IL6/SELE/CXCL2/FASLG/IL1B/RXRG/OLR1	13
hsa05134	Legionellosis	6/212	56/8842	0.0021157	0.0165161	0.0136497	CXCL1/CXCL3/IL6/CR1/CXCL2/IL1B	6
hsa04630	JAK-STAT signaling pathway	11/212	168/8842	0.00233596	0.0176657	0.0145997	IL21R/IL10/IL6/IL2RA/IL7R/OSM/CNTFR/IFNG/IL2RG/IFNE/LEP	11
hsa00380	Tryptophan metabolism	5/212	42/8842	0.00312371	0.0229072	0.0189315	KMO/KYNU/IDO1/TDO2/IL4I1	5
hsa05142	Chagas disease	8/212	103/8842	0.00323555	0.0230295	0.0190326	CCL3/IL10/IL6/IFNG/CD3D/FASLG/IL1B/CD3G	8
hsa04623	Cytosolic DNA-sensing pathway	7/212	83/8842	0.00366491	0.0253402	0.0209423	CCL4/AIM2/IL6/CXCL10/CCL4L2/IL1B/ZBP1	7
hsa04512	ECM-receptor interaction	7/212	89/8842	0.00539278	0.0362515	0.0299599	TNXB/HMMR/ITGA4/SPP1/COL6A5/ITGA11/SDC1	7
hsa05310	Asthma	4/212	31/8842	0.00608387	0.0391752	0.0323762	HLA-DQA1/HLA-DRA/IL10/HLA-DOB	4
hsa05322	Systemic lupus erythematosus	9/212	139/8842	0.00615147	0.0391752	0.0323762	FCGR1A/HLA-DQA1/CD80/HLA-DRA/FCGR3A/IL10/IFNG/HLA-DOB/C6	9
