# Supplementary material for: Potential mechanisms of acupuncture treatment for rheumatoid arthritis: a study based on network topology and machine learning
Source: Chin Med. 2025 Oct 7;20:164. doi: 10.1186/s13020-025-01209-8 (PMC12502209; doi:10.1186/s13020-025-01209-8)
Supplement: Supplementary file 10 — Additional file 10. [file 13020_2025_1209_MOESM10_ESM.xlsx]

## Sheet: Sheet1
Gene	Immune	cor	text	pvalue
ACE	Macrophages_M1	0.349096	***	0.000198906
ACE	NK_cells_resting	0.30839	**	0.00110445
ACE	T_cells_gamma_delta	-0.194864	*	0.0423066
ACE	Mast_cells_resting	-0.223677	*	0.0195621
ACE	B_cells_naive	-0.164995		0.0864355
ACE	B_cells_memory	-0.0694933		0.472735
ACE	Plasma_cells	0.000222231		0.99817
ACE	T_cells_CD8	0.0346946		0.720228
ACE	T_cells_CD4_naive	-0.0928479		0.336924
ACE	T_cells_CD4_memory_resting	-0.0691039		0.474639
ACE	T_cells_CD4_memory_activated	0.0296862		0.759279
ACE	T_cells_follicular_helper	-0.0188261		0.84594
ACE	T_cells_regulatory_(Tregs)	-0.178493		0.0633136
ACE	NK_cells_activated	-0.0902533		0.350657
ACE	Monocytes	0.0442724		0.64759
ACE	Macrophages_M0	-0.00032246		0.997345
ACE	Macrophages_M2	0.0469465		0.627351
ACE	Dendritic_cells_resting	-0.162498		0.0913701
ACE	Dendritic_cells_activated	-0.0158716		0.869885
ACE	Mast_cells_activated	-0.162086		0.0922057
ACE	Eosinophils	0.0336836		0.728057
ACE	Neutrophils	0.15559		0.106196
AKT1	T_cells_CD4_naive	-0.372101	***	6.77359e-05
AKT1	B_cells_memory	-0.251777	**	0.00826577
AKT1	Monocytes	0.215354	*	0.024519
AKT1	B_cells_naive	-0.122087		0.20599
AKT1	Plasma_cells	-0.101879		0.291825
AKT1	T_cells_CD8	-0.0494889		0.609326
AKT1	T_cells_CD4_memory_resting	-0.00462422		0.961912
AKT1	T_cells_CD4_memory_activated	-0.186354		0.0523567
AKT1	T_cells_follicular_helper	-0.0232651		0.810232
AKT1	T_cells_regulatory_(Tregs)	0.0399986		0.679644
AKT1	T_cells_gamma_delta	-0.123606		0.200361
AKT1	NK_cells_resting	0.137939		0.15261
AKT1	NK_cells_activated	0.0930275		0.335986
AKT1	Macrophages_M0	0.0867187		0.369921
AKT1	Macrophages_M1	0.141505		0.14218
AKT1	Macrophages_M2	0.170846		0.0757438
AKT1	Dendritic_cells_resting	0.0646773		0.504028
AKT1	Dendritic_cells_activated	-0.0827946		0.392049
AKT1	Mast_cells_resting	-0.0109628		0.909807
AKT1	Mast_cells_activated	-0.05199		0.591339
AKT1	Eosinophils	-0.00625877		0.9485
AKT1	Neutrophils	-0.0261958		0.786864
ANXA5	B_cells_memory	-0.417701	***	6.21265e-06
ANXA5	T_cells_CD4_naive	-0.372722	***	6.57187e-05
ANXA5	NK_cells_resting	-0.328633	***	0.000485011
ANXA5	NK_cells_activated	0.311798	***	0.000965421
ANXA5	Macrophages_M0	0.319301	***	0.000713832
ANXA5	Macrophages_M2	0.426925	***	3.66683e-06
ANXA5	T_cells_CD4_memory_activated	-0.27327	**	0.00403948
ANXA5	Plasma_cells	-0.216656	*	0.0236463
ANXA5	Neutrophils	-0.192523	*	0.0448953
ANXA5	B_cells_naive	-0.0843745		0.383046
ANXA5	T_cells_CD8	-0.17665		0.0661373
ANXA5	T_cells_CD4_memory_resting	-0.0367637		0.704296
ANXA5	T_cells_follicular_helper	0.0301481		0.75565
ANXA5	T_cells_regulatory_(Tregs)	0.126988		0.188226
ANXA5	T_cells_gamma_delta	-0.00304534		0.974928
ANXA5	Monocytes	0.154905		0.107763
ANXA5	Macrophages_M1	-0.0486353		0.615519
ANXA5	Dendritic_cells_resting	0.139574		0.147761
ANXA5	Dendritic_cells_activated	-0.0900064		0.351982
ANXA5	Mast_cells_resting	0.168861		0.0792141
ANXA5	Mast_cells_activated	0.165152		0.0861322
ANXA5	Eosinophils	0.112208		0.245378
AR	B_cells_memory	-0.460229	***	4.77796e-07
AR	T_cells_CD4_memory_activated	-0.574379	***	6.56722e-11
AR	NK_cells_activated	0.352765	***	0.000168415
AR	Macrophages_M1	-0.509758	***	1.50197e-08
AR	Macrophages_M2	0.322741	***	0.000659064
AR	Mast_cells_resting	0.440997	***	2.05487e-06
AR	T_cells_CD4_naive	0.267538	**	0.00491678
AR	T_cells_regulatory_(Tregs)	0.280342	**	0.0031515
AR	NK_cells_resting	-0.265747	**	0.00522375
AR	Macrophages_M0	-0.301304	**	0.0014537
AR	T_cells_CD8	-0.228695	*	0.0167609
AR	Dendritic_cells_resting	0.23156	*	0.0154052
AR	Eosinophils	-0.206483	*	0.0312277
AR	B_cells_naive	-0.0754101		0.435781
AR	Plasma_cells	-0.113792		0.238733
AR	T_cells_CD4_memory_resting	-0.11858		0.219058
AR	T_cells_follicular_helper	-0.136576		0.156745
AR	T_cells_gamma_delta	0.015637		0.871792
AR	Monocytes	-0.118622		0.219253
AR	Dendritic_cells_activated	-0.086765		0.369664
AR	Mast_cells_activated	-0.0948052		0.326792
AR	Neutrophils	0.0608083		0.529925
CASP1	T_cells_CD4_memory_activated	0.455148	***	6.613e-07
CASP1	Monocytes	0.316208	***	0.000809213
CASP1	Macrophages_M1	0.518029	***	7.97476e-09
CASP1	Macrophages_M2	-0.423456	***	4.47939e-06
CASP1	Mast_cells_resting	-0.45121	***	8.47691e-07
CASP1	B_cells_memory	0.303196	**	0.00135178
CASP1	NK_cells_activated	-0.234063	*	0.0142997
CASP1	B_cells_naive	0.181032		0.0595872
CASP1	Plasma_cells	-0.0226918		0.814823
CASP1	T_cells_CD8	0.122175		0.20566
CASP1	T_cells_CD4_naive	0.00436175		0.964097
CASP1	T_cells_CD4_memory_resting	0.0605506		0.531674
CASP1	T_cells_follicular_helper	0.0345247		0.721541
CASP1	T_cells_regulatory_(Tregs)	-0.184332		0.0550135
CASP1	T_cells_gamma_delta	0.109547		0.256822
CASP1	NK_cells_resting	0.144183		0.134708
CASP1	Macrophages_M0	0.0941642		0.330089
CASP1	Dendritic_cells_resting	-0.167765		0.0812104
CASP1	Dendritic_cells_activated	0.104472		0.279652
CASP1	Mast_cells_activated	0.00611648		0.949669
CASP1	Eosinophils	0.162444		0.0914802
CASP1	Neutrophils	-0.0853867		0.377344
CASP3	B_cells_memory	0.42278	***	4.65612e-06
CASP3	Plasma_cells	0.336073	***	0.000353236
CASP3	T_cells_CD4_memory_activated	0.3608	***	0.000116159
CASP3	Neutrophils	-0.356476	***	0.000142037
CASP3	T_cells_gamma_delta	0.252082	**	0.00818557
CASP3	NK_cells_resting	-0.249528	**	0.00887999
CASP3	B_cells_naive	0.0944944		0.328388
CASP3	T_cells_CD8	0.13177		0.171996
CASP3	T_cells_CD4_naive	-0.185569		0.0533754
CASP3	T_cells_CD4_memory_resting	0.0354881		0.714104
CASP3	T_cells_follicular_helper	0.12651		0.18991
CASP3	T_cells_regulatory_(Tregs)	-0.108414		0.261803
CASP3	NK_cells_activated	0.0987387		0.307029
CASP3	Monocytes	0.0194846		0.840621
CASP3	Macrophages_M0	0.173691		0.0708806
CASP3	Macrophages_M1	0.0940777		0.330535
CASP3	Macrophages_M2	-0.0835932		0.387483
CASP3	Dendritic_cells_resting	-0.0292072		0.763048
CASP3	Dendritic_cells_activated	0.12676		0.189027
CASP3	Mast_cells_resting	-0.0336764		0.728113
CASP3	Mast_cells_activated	0.159029		0.0985963
CASP3	Eosinophils	0.0605397		0.531748
CASP8	B_cells_memory	0.531553	***	2.72898e-09
CASP8	T_cells_CD4_memory_activated	0.616974	***	9.0786e-13
CASP8	NK_cells_activated	-0.420403	***	5.33216e-06
CASP8	Macrophages_M1	0.334384	***	0.000379868
CASP8	Macrophages_M2	-0.590915	***	1.34185e-11
CASP8	Mast_cells_resting	-0.448444	***	1.00738e-06
CASP8	T_cells_CD8	0.287252	**	0.00245758
CASP8	NK_cells_resting	0.298112	**	0.00164159
CASP8	T_cells_CD4_memory_resting	0.199936	*	0.0371221
CASP8	T_cells_regulatory_(Tregs)	-0.242689	*	0.011001
CASP8	B_cells_naive	0.160628		0.0952124
CASP8	Plasma_cells	0.147601		0.125613
CASP8	T_cells_CD4_naive	0.121754		0.207241
CASP8	T_cells_follicular_helper	0.0979215		0.311069
CASP8	T_cells_gamma_delta	0.0601962		0.534083
CASP8	Monocytes	-0.0573549		0.553591
CASP8	Macrophages_M0	-0.0142055		0.883442
CASP8	Dendritic_cells_resting	-0.163649		0.0890683
CASP8	Dendritic_cells_activated	0.175151		0.0685063
CASP8	Mast_cells_activated	-0.162087		0.0922049
CASP8	Eosinophils	0.0143383		0.88236
CASP8	Neutrophils	0.0677467		0.48396
CCL5	B_cells_memory	0.407181	***	1.11259e-05
CCL5	T_cells_CD8	0.44119	***	1.57277e-06
CCL5	T_cells_CD4_memory_activated	0.530134	***	3.0606e-09
CCL5	NK_cells_resting	0.336297	***	0.000349838
CCL5	NK_cells_activated	-0.445701	***	1.19366e-06
CCL5	Macrophages_M1	0.588314	***	1.73297e-11
CCL5	Macrophages_M2	-0.627751	***	2.76725e-13
CCL5	Mast_cells_resting	-0.509046	***	1.58494e-08
CCL5	T_cells_regulatory_(Tregs)	-0.286603	**	0.0025163
CCL5	T_cells_CD4_memory_resting	0.188259	*	0.0499502
CCL5	B_cells_naive	0.114819		0.234492
CCL5	Plasma_cells	0.10699		0.268158
CCL5	T_cells_CD4_naive	-0.0410404		0.671775
CCL5	T_cells_follicular_helper	0.0281689		0.771236
CCL5	T_cells_gamma_delta	0.1723		0.0732045
CCL5	Monocytes	-0.0209263		0.829002
CCL5	Macrophages_M0	0.0954023		0.323741
CCL5	Dendritic_cells_resting	-0.181391		0.0590753
CCL5	Dendritic_cells_activated	0.126381		0.190363
CCL5	Mast_cells_activated	-0.0244659		0.800636
CCL5	Eosinophils	0.145602		0.130873
CCL5	Neutrophils	0.167492		0.0817137
CDK2	Macrophages_M1	0.354262	***	0.000157271
CDK2	Mast_cells_resting	-0.404477	***	1.28829e-05
CDK2	B_cells_naive	0.253926	**	0.00771454
CDK2	T_cells_CD4_memory_resting	0.198939	*	0.0380961
CDK2	T_cells_CD4_memory_activated	0.207315	*	0.0305386
CDK2	T_cells_regulatory_(Tregs)	-0.242173	*	0.0111777
CDK2	B_cells_memory	0.0924941		0.338776
CDK2	Plasma_cells	-0.115474		0.231819
CDK2	T_cells_CD8	0.109279		0.257996
CDK2	T_cells_CD4_naive	-0.158155		0.100485
CDK2	T_cells_follicular_helper	0.0339439		0.726039
CDK2	T_cells_gamma_delta	0.00268199		0.977919
CDK2	NK_cells_resting	0.106316		0.271203
CDK2	NK_cells_activated	-0.127652		0.18591
CDK2	Monocytes	0.0170183		0.860577
CDK2	Macrophages_M0	0.162048		0.0922838
CDK2	Macrophages_M2	-0.14944		0.120918
CDK2	Dendritic_cells_resting	-0.138289		0.151561
CDK2	Dendritic_cells_activated	0.158464		0.0998133
CDK2	Mast_cells_activated	0.165145		0.0861455
CDK2	Eosinophils	0.0631853		0.513936
CDK2	Neutrophils	0.0391593		0.686009
CTSB	T_cells_CD4_naive	-0.494508	***	4.62246e-08
CTSB	Monocytes	0.364439	***	9.78532e-05
CTSB	Macrophages_M0	0.326848	***	0.000522725
CTSB	T_cells_follicular_helper	0.258479	**	0.00665227
CTSB	Macrophages_M1	0.272138	**	0.00420075
CTSB	Mast_cells_resting	-0.291476	**	0.00210449
CTSB	Macrophages_M2	0.209266	*	0.0289732
CTSB	Dendritic_cells_activated	-0.224645	*	0.018853
CTSB	B_cells_naive	-0.0767138		0.427865
CTSB	B_cells_memory	0.0763329		0.430169
CTSB	Plasma_cells	-0.125767		0.192545
CTSB	T_cells_CD8	0.0707861		0.464519
CTSB	T_cells_CD4_memory_resting	-0.0508853		0.599254
CTSB	T_cells_CD4_memory_activated	0.0233219		0.809777
CTSB	T_cells_regulatory_(Tregs)	0.0356744		0.712668
CTSB	T_cells_gamma_delta	-0.0659403		0.495718
CTSB	NK_cells_resting	-0.0220611		0.819882
CTSB	NK_cells_activated	0.160625		0.0952173
CTSB	Dendritic_cells_resting	0.153032		0.112137
CTSB	Mast_cells_activated	-0.0749545		0.438566
CTSB	Eosinophils	0.117381		0.224147
CTSB	Neutrophils	-0.137213		0.154804
EGFR	B_cells_memory	-0.533117	***	2.4032e-09
EGFR	T_cells_CD4_memory_activated	-0.533379	***	2.35242e-09
EGFR	NK_cells_activated	0.324612	***	0.000573759
EGFR	Macrophages_M1	-0.459875	***	4.88826e-07
EGFR	Macrophages_M2	0.362697	***	0.000106255
EGFR	Mast_cells_resting	0.509699	***	1.50871e-08
EGFR	T_cells_regulatory_(Tregs)	0.29087	**	0.00215214
EGFR	Macrophages_M0	-0.275663	**	0.00371659
EGFR	Eosinophils	-0.267336	**	0.00495068
EGFR	B_cells_naive	-0.192679	*	0.0447195
EGFR	T_cells_CD8	-0.209684	*	0.0286465
EGFR	Plasma_cells	-0.0942263		0.329768
EGFR	T_cells_CD4_naive	0.161957		0.0924695
EGFR	T_cells_CD4_memory_resting	-0.131837		0.171775
EGFR	T_cells_follicular_helper	-0.164489		0.0874185
EGFR	T_cells_gamma_delta	-0.0528106		0.58549
EGFR	NK_cells_resting	-0.181048		0.0595642
EGFR	Monocytes	-0.105902		0.273085
EGFR	Dendritic_cells_resting	0.152542		0.113307
EGFR	Dendritic_cells_activated	-0.171103		0.0752527
EGFR	Mast_cells_activated	-0.149854		0.11988
EGFR	Neutrophils	0.0859846		0.374001
ESR1	T_cells_CD4_memory_activated	-0.316584	***	0.000797007
ESR1	T_cells_regulatory_(Tregs)	0.345756	***	0.00023102
ESR1	NK_cells_resting	-0.440255	***	1.66445e-06
ESR1	NK_cells_activated	0.440931	***	1.59758e-06
ESR1	Macrophages_M1	-0.388625	***	2.96732e-05
ESR1	Mast_cells_resting	0.496627	***	6.11818e-08
ESR1	Neutrophils	-0.318576	***	0.00073521
ESR1	Dendritic_cells_resting	0.270711	**	0.00441209
ESR1	Macrophages_M0	-0.210751	*	0.0278281
ESR1	Macrophages_M2	0.217329	*	0.0233823
ESR1	Eosinophils	-0.245486	*	0.010085
ESR1	B_cells_naive	-0.132097		0.170922
ESR1	B_cells_memory	-0.156797		0.103477
ESR1	Plasma_cells	0.0796361		0.410423
ESR1	T_cells_CD8	-0.0752876		0.436528
ESR1	T_cells_CD4_naive	0.00119769		0.990138
ESR1	T_cells_CD4_memory_resting	-0.0355296		0.713378
ESR1	T_cells_follicular_helper	0.0523694		0.588631
ESR1	T_cells_gamma_delta	0.0664002		0.492711
ESR1	Monocytes	-0.0617681		0.523439
ESR1	Dendritic_cells_activated	-0.136816		0.15601
ESR1	Mast_cells_activated	-0.15597		0.105334
FLT1	Neutrophils	0.41162	***	8.72146e-06
FLT1	T_cells_CD4_naive	0.245855	**	0.00996937
FLT1	B_cells_naive	0.0365427		0.705992
FLT1	B_cells_memory	-0.162857		0.0906472
FLT1	Plasma_cells	-0.0564759		0.559696
FLT1	T_cells_CD8	-0.00545097		0.955139
FLT1	T_cells_CD4_memory_resting	-0.0172552		0.858656
FLT1	T_cells_CD4_memory_activated	-0.0126576		0.896067
FLT1	T_cells_follicular_helper	-0.0930667		0.335781
FLT1	T_cells_regulatory_(Tregs)	0.0529643		0.584397
FLT1	T_cells_gamma_delta	-0.135978		0.158586
FLT1	NK_cells_resting	0.154651		0.108347
FLT1	NK_cells_activated	-0.137867		0.152827
FLT1	Monocytes	-0.145135		0.132126
FLT1	Macrophages_M0	-0.0419429		0.664986
FLT1	Macrophages_M1	-0.0203628		0.833539
FLT1	Macrophages_M2	-0.0746225		0.440602
FLT1	Dendritic_cells_resting	-0.0864709		0.371295
FLT1	Dendritic_cells_activated	0.0482266		0.618494
FLT1	Mast_cells_resting	0.00331295		0.972726
FLT1	Mast_cells_activated	-0.0336406		0.72839
FLT1	Eosinophils	-0.0624172		0.519076
GAPDH	Plasma_cells	-0.313767	***	0.000892565
GAPDH	T_cells_CD4_naive	-0.373157	***	6.4341e-05
GAPDH	Macrophages_M0	0.370748	***	7.2331e-05
GAPDH	Macrophages_M1	0.368138	***	8.20237e-05
GAPDH	Mast_cells_resting	-0.468198	***	2.83931e-07
GAPDH	NK_cells_resting	0.295821	**	0.00178979
GAPDH	Monocytes	0.297589	**	0.00167443
GAPDH	T_cells_regulatory_(Tregs)	-0.201847	*	0.035312
GAPDH	Eosinophils	0.194842	*	0.0423297
GAPDH	B_cells_naive	0.0112305		0.90773
GAPDH	B_cells_memory	-0.0911863		0.345679
GAPDH	T_cells_CD8	0.00536328		0.95586
GAPDH	T_cells_CD4_memory_resting	0.026669		0.783108
GAPDH	T_cells_CD4_memory_activated	0.0537863		0.578571
GAPDH	T_cells_follicular_helper	0.0689416		0.476266
GAPDH	T_cells_gamma_delta	-0.0984493		0.308456
GAPDH	NK_cells_activated	-0.179765		0.0614244
GAPDH	Macrophages_M2	0.0831026		0.390285
GAPDH	Dendritic_cells_resting	-0.117756		0.222659
GAPDH	Dendritic_cells_activated	-0.0156891		0.871368
GAPDH	Mast_cells_activated	0.165165		0.0861071
GAPDH	Neutrophils	0.0724644		0.45397
HGF	NK_cells_resting	-0.331715	***	0.000425743
HGF	Mast_cells_resting	0.413706	***	9.40626e-06
HGF	T_cells_CD4_memory_resting	-0.239375	*	0.0123454
HGF	T_cells_regulatory_(Tregs)	0.188809	*	0.0492725
HGF	NK_cells_activated	0.239249	*	0.0122268
HGF	Macrophages_M1	-0.227235	*	0.017491
HGF	Dendritic_cells_activated	-0.229115	*	0.0165561
HGF	B_cells_naive	-0.118747		0.218767
HGF	B_cells_memory	-0.028616		0.767707
HGF	Plasma_cells	0.0274601		0.77684
HGF	T_cells_CD8	0.0084913		0.93017
HGF	T_cells_CD4_naive	0.141411		0.142448
HGF	T_cells_CD4_memory_activated	-0.10985		0.255501
HGF	T_cells_follicular_helper	-0.0046041		0.962103
HGF	T_cells_gamma_delta	0.153522		0.110979
HGF	Monocytes	0.140522		0.145
HGF	Macrophages_M0	-0.0459736		0.635004
HGF	Macrophages_M2	0.103642		0.283037
HGF	Dendritic_cells_resting	0.12846		0.183117
HGF	Mast_cells_activated	-0.0642229		0.507035
HGF	Eosinophils	-0.0154762		0.873099
HGF	Neutrophils	-0.148508		0.123281
HMOX1	T_cells_CD4_naive	-0.418983	***	5.77901e-06
HMOX1	Monocytes	0.235693	*	0.0136173
HMOX1	Macrophages_M0	0.195262	*	0.0418785
HMOX1	Macrophages_M2	0.195132	*	0.0420186
HMOX1	Eosinophils	0.211121	*	0.0275482
HMOX1	B_cells_naive	-0.0158732		0.869872
HMOX1	B_cells_memory	-0.0700326		0.469298
HMOX1	Plasma_cells	-0.0180057		0.852576
HMOX1	T_cells_CD8	-0.0192794		0.842278
HMOX1	T_cells_CD4_memory_resting	0.00889173		0.926886
HMOX1	T_cells_CD4_memory_activated	-0.132486		0.169654
HMOX1	T_cells_follicular_helper	0.159494		0.0976024
HMOX1	T_cells_regulatory_(Tregs)	-0.0531052		0.583397
HMOX1	T_cells_gamma_delta	0.0692624		0.474211
HMOX1	NK_cells_resting	-0.0115756		0.904908
HMOX1	NK_cells_activated	0.131124		0.174126
HMOX1	Macrophages_M1	0.166312		0.0839184
HMOX1	Dendritic_cells_resting	-0.0419638		0.664829
HMOX1	Dendritic_cells_activated	-0.126178		0.191083
HMOX1	Mast_cells_resting	-0.142272		0.140008
HMOX1	Mast_cells_activated	0.165146		0.086144
HMOX1	Neutrophils	-0.0364204		0.706931
HRAS	B_cells_memory	-0.312135	***	0.000952561
HRAS	T_cells_CD4_naive	-0.273629	**	0.00398945
HRAS	T_cells_CD4_memory_activated	-0.289393	**	0.00227242
HRAS	Plasma_cells	-0.188989	*	0.0490527
HRAS	Macrophages_M0	0.238806	*	0.0123929
HRAS	Macrophages_M2	0.216353	*	0.0238474
HRAS	B_cells_naive	-0.130541		0.176066
HRAS	T_cells_CD8	-0.158703		0.0992984
HRAS	T_cells_CD4_memory_resting	0.0824024		0.394304
HRAS	T_cells_follicular_helper	-0.0653871		0.499349
HRAS	T_cells_regulatory_(Tregs)	-0.0286861		0.767154
HRAS	T_cells_gamma_delta	-0.142913		0.138215
HRAS	NK_cells_resting	0.00504009		0.958518
HRAS	NK_cells_activated	0.118642		0.219174
HRAS	Monocytes	0.172371		0.0730848
HRAS	Macrophages_M1	0.0411289		0.671108
HRAS	Dendritic_cells_resting	0.142898		0.138256
HRAS	Dendritic_cells_activated	-0.0292438		0.76276
HRAS	Mast_cells_resting	-0.0668477		0.489794
HRAS	Mast_cells_activated	0.162087		0.0922042
HRAS	Eosinophils	0.169813		0.0775131
HRAS	Neutrophils	0.0331064		0.732539
IGF1	Macrophages_M2	0.408765	***	1.02043e-05
IGF1	B_cells_naive	-0.266516	**	0.00508999
IGF1	Macrophages_M1	-0.308433	**	0.00110263
IGF1	Mast_cells_resting	0.296814	**	0.00172412
IGF1	B_cells_memory	-0.230603	*	0.0158471
IGF1	T_cells_CD8	-0.203519	*	0.0337897
IGF1	T_cells_CD4_memory_activated	-0.22705	*	0.0175851
IGF1	Monocytes	-0.209315	*	0.0289347
IGF1	Macrophages_M0	-0.220887	*	0.0209923
IGF1	Plasma_cells	0.117064		0.225412
IGF1	T_cells_CD4_naive	0.127597		0.186101
IGF1	T_cells_CD4_memory_resting	-0.0606806		0.530791
IGF1	T_cells_follicular_helper	-0.140903		0.143902
IGF1	T_cells_regulatory_(Tregs)	-0.0517102		0.593339
IGF1	T_cells_gamma_delta	0.0509654		0.598678
IGF1	NK_cells_resting	-0.0750968		0.437695
IGF1	NK_cells_activated	0.114937		0.234012
IGF1	Dendritic_cells_resting	-0.114451		0.236005
IGF1	Dendritic_cells_activated	0.0235892		0.807639
IGF1	Mast_cells_activated	-0.00611651		0.949669
IGF1	Eosinophils	-0.160937		0.0945686
IGF1	Neutrophils	0.0071098		0.941509
IGF1R	B_cells_memory	-0.363657	***	0.000101543
IGF1R	T_cells_CD4_memory_activated	-0.417291	***	6.35791e-06
IGF1R	Neutrophils	0.362548	***	0.000107002
IGF1R	Macrophages_M0	-0.246591	**	0.00974219
IGF1R	Macrophages_M1	-0.294322	**	0.00189317
IGF1R	Mast_cells_resting	0.265551	**	0.00525839
IGF1R	Eosinophils	-0.254079	**	0.00767646
IGF1R	B_cells_naive	-0.191844	*	0.0456709
IGF1R	T_cells_CD4_naive	0.234513	*	0.0141083
IGF1R	T_cells_regulatory_(Tregs)	0.199045	*	0.0379923
IGF1R	Monocytes	-0.221456	*	0.0206554
IGF1R	Plasma_cells	-0.0515773		0.59429
IGF1R	T_cells_CD8	-0.146456		0.128607
IGF1R	T_cells_CD4_memory_resting	-0.0715461		0.459725
IGF1R	T_cells_follicular_helper	-0.170949		0.0755207
IGF1R	T_cells_gamma_delta	-0.168859		0.0792173
IGF1R	NK_cells_resting	0.0901725		0.35109
IGF1R	NK_cells_activated	0.0855334		0.376523
IGF1R	Macrophages_M2	0.124836		0.195884
IGF1R	Dendritic_cells_resting	0.0586955		0.544344
IGF1R	Dendritic_cells_activated	-0.122576		0.204165
IGF1R	Mast_cells_activated	-0.140679		0.144546
IL6	Macrophages_M1	0.327245	***	0.00051411
IL6	Mast_cells_resting	-0.307923	**	0.00118138
IL6	T_cells_regulatory_(Tregs)	-0.237952	*	0.0127188
IL6	NK_cells_activated	-0.210953	*	0.0276748
IL6	Dendritic_cells_resting	-0.232301	*	0.0150703
IL6	Dendritic_cells_activated	0.195469	*	0.0416582
IL6	Eosinophils	0.196981	*	0.0400737
IL6	B_cells_naive	0.179406		0.061952
IL6	B_cells_memory	0.097665		0.312345
IL6	Plasma_cells	-0.0162712		0.866639
IL6	T_cells_CD8	0.00595531		0.950994
IL6	T_cells_CD4_naive	-0.059676		0.537629
IL6	T_cells_CD4_memory_resting	0.0401724		0.677881
IL6	T_cells_CD4_memory_activated	0.175187		0.068449
IL6	T_cells_follicular_helper	0.131477		0.172959
IL6	T_cells_gamma_delta	0.0449663		0.642444
IL6	NK_cells_resting	0.136771		0.156149
IL6	Monocytes	-0.0352232		0.716146
IL6	Macrophages_M0	0.114588		0.235441
IL6	Macrophages_M2	-0.110184		0.253622
IL6	Mast_cells_activated	0.165145		0.0861462
IL6	Neutrophils	0.184779		0.0544159
ITGB1	B_cells_memory	-0.389191	***	2.88233e-05
ITGB1	Macrophages_M2	0.287964	**	0.00239448
ITGB1	T_cells_CD8	-0.231744	*	0.0153213
ITGB1	NK_cells_resting	-0.218716	*	0.0223205
ITGB1	Macrophages_M1	-0.244968	*	0.0102495
ITGB1	Mast_cells_resting	0.234417	*	0.0141489
ITGB1	B_cells_naive	0.0430546		0.656661
ITGB1	Plasma_cells	-0.0565753		0.559004
ITGB1	T_cells_CD4_naive	0.0547468		0.571797
ITGB1	T_cells_CD4_memory_resting	-0.0226562		0.815108
ITGB1	T_cells_CD4_memory_activated	-0.107433		0.26617
ITGB1	T_cells_follicular_helper	-0.103166		0.285737
ITGB1	T_cells_regulatory_(Tregs)	0.0704762		0.466481
ITGB1	T_cells_gamma_delta	0.125395		0.193873
ITGB1	NK_cells_activated	0.154027		0.109797
ITGB1	Monocytes	-0.0369621		0.702775
ITGB1	Macrophages_M0	0.137243		0.154713
ITGB1	Dendritic_cells_resting	-0.0217836		0.82211
ITGB1	Dendritic_cells_activated	-0.0634321		0.51229
ITGB1	Mast_cells_activated	0.163638		0.0890908
ITGB1	Eosinophils	0.0797107		0.409984
ITGB1	Neutrophils	0.0790245		0.414039
JAK1	T_cells_CD4_memory_activated	0.326298	***	0.000534883
JAK1	Macrophages_M2	-0.37681	***	5.37795e-05
JAK1	B_cells_naive	0.287633	**	0.00242367
JAK1	B_cells_memory	0.246642	**	0.00972641
JAK1	T_cells_CD8	0.264315	**	0.00548144
JAK1	NK_cells_activated	-0.200993	*	0.0361112
JAK1	Dendritic_cells_resting	-0.194214	*	0.0430123
JAK1	Mast_cells_resting	-0.239281	*	0.0122147
JAK1	Plasma_cells	-0.0615999		0.524573
JAK1	T_cells_CD4_naive	0.0950932		0.325318
JAK1	T_cells_CD4_memory_resting	0.143474		0.136657
JAK1	T_cells_follicular_helper	0.033169		0.732053
JAK1	T_cells_regulatory_(Tregs)	-0.182254		0.0578585
JAK1	T_cells_gamma_delta	0.119921		0.214212
JAK1	NK_cells_resting	0.130953		0.174693
JAK1	Monocytes	-0.129977		0.177954
JAK1	Macrophages_M0	0.00538996		0.955641
JAK1	Macrophages_M1	0.154796		0.108014
JAK1	Dendritic_cells_activated	0.13493		0.161849
JAK1	Mast_cells_activated	0.0856349		0.375955
JAK1	Eosinophils	0.0599877		0.535503
JAK1	Neutrophils	-0.0246397		0.799249
JAK2	T_cells_CD4_memory_activated	0.386928	***	3.23641e-05
JAK2	NK_cells_activated	-0.341941	***	0.000273542
JAK2	Macrophages_M1	0.660012	***	5.90084e-15
JAK2	Macrophages_M2	-0.390748	***	2.66017e-05
JAK2	Mast_cells_resting	-0.385512	***	3.47836e-05
JAK2	B_cells_memory	0.263675	**	0.00560017
JAK2	T_cells_regulatory_(Tregs)	-0.238304	*	0.0125834
JAK2	NK_cells_resting	0.216702	*	0.0236159
JAK2	Dendritic_cells_resting	-0.216388	*	0.0238238
JAK2	B_cells_naive	0.034342		0.722955
JAK2	Plasma_cells	0.00303395		0.975022
JAK2	T_cells_CD8	0.128048		0.184536
JAK2	T_cells_CD4_naive	-0.0548437		0.571115
JAK2	T_cells_CD4_memory_resting	0.152785		0.112726
JAK2	T_cells_follicular_helper	0.0576218		0.551745
JAK2	T_cells_gamma_delta	-0.136411		0.157252
JAK2	Monocytes	0.0881046		0.362291
JAK2	Macrophages_M0	0.117105		0.225247
JAK2	Dendritic_cells_activated	0.0740969		0.443837
JAK2	Mast_cells_activated	0.0152912		0.874604
JAK2	Eosinophils	0.147138		0.126815
JAK2	Neutrophils	0.0150584		0.876497
KDR	T_cells_CD4_naive	0.317692	***	0.000762076
KDR	Neutrophils	0.373869	***	6.21401e-05
KDR	T_cells_CD4_memory_activated	0.192672	*	0.0447275
KDR	T_cells_follicular_helper	-0.214822	*	0.0248837
KDR	Macrophages_M2	-0.204698	*	0.0329147
KDR	Eosinophils	-0.242129	*	0.0111928
KDR	B_cells_naive	0.183616		0.0559804
KDR	B_cells_memory	0.046332		0.632365
KDR	Plasma_cells	0.0367455		0.704436
KDR	T_cells_CD8	0.0509934		0.598477
KDR	T_cells_CD4_memory_resting	0.0782226		0.418225
KDR	T_cells_regulatory_(Tregs)	-0.0471965		0.62602
KDR	T_cells_gamma_delta	0.0201497		0.835256
KDR	NK_cells_resting	0.181952		0.058282
KDR	NK_cells_activated	-0.16465		0.0871045
KDR	Monocytes	-0.17772		0.0644856
KDR	Macrophages_M0	-0.160965		0.0945102
KDR	Macrophages_M1	0.0493609		0.610253
KDR	Dendritic_cells_resting	-0.15001		0.119489
KDR	Dendritic_cells_activated	0.169958		0.0772566
KDR	Mast_cells_resting	-0.0595404		0.537989
KDR	Mast_cells_activated	-0.05199		0.591339
KIT	Plasma_cells	0.320767	***	0.000672333
KIT	Mast_cells_resting	0.545501	***	1.25345e-09
KIT	Monocytes	-0.286635	**	0.00251337
KIT	T_cells_CD4_naive	0.242172	*	0.011178
KIT	T_cells_CD4_memory_resting	-0.226207	*	0.0181971
KIT	T_cells_gamma_delta	0.224633	*	0.0188593
KIT	B_cells_naive	0.0652418		0.500305
KIT	B_cells_memory	0.173001		0.0720272
KIT	T_cells_CD8	0.143987		0.135245
KIT	T_cells_CD4_memory_activated	0.1516		0.115578
KIT	T_cells_follicular_helper	-0.104244		0.280708
KIT	T_cells_regulatory_(Tregs)	0.0121684		0.900063
KIT	NK_cells_resting	-0.0793139		0.412326
KIT	NK_cells_activated	-0.123703		0.200005
KIT	Macrophages_M0	-0.17156		0.0744659
KIT	Macrophages_M1	-0.184572		0.0546928
KIT	Macrophages_M2	-0.0762024		0.430374
KIT	Dendritic_cells_resting	-0.072551		0.453429
KIT	Dendritic_cells_activated	0.0601084		0.534681
KIT	Mast_cells_activated	0.0550482		0.569678
KIT	Eosinophils	-0.101847		0.291974
KIT	Neutrophils	-0.0432796		0.654982
LCK	B_cells_memory	0.66886	***	1.88883e-15
LCK	T_cells_CD8	0.442271	***	1.47264e-06
LCK	T_cells_CD4_memory_activated	0.653688	***	1.30152e-14
LCK	NK_cells_activated	-0.453295	***	7.43539e-07
LCK	Macrophages_M1	0.458529	***	5.32977e-07
LCK	Macrophages_M2	-0.644009	***	0
LCK	Mast_cells_resting	-0.478565	***	2.04774e-07
LCK	B_cells_naive	0.286619	**	0.00251481
LCK	T_cells_regulatory_(Tregs)	-0.285477	**	0.00262124
LCK	NK_cells_resting	0.295806	**	0.00179082
LCK	T_cells_CD4_memory_resting	0.223566	*	0.019624
LCK	Dendritic_cells_resting	-0.218407	*	0.0225149
LCK	Plasma_cells	0.13959		0.147712
LCK	T_cells_CD4_naive	0.032284		0.738941
LCK	T_cells_follicular_helper	0.0766617		0.428179
LCK	T_cells_gamma_delta	0.130709		0.175504
LCK	Monocytes	-0.050605		0.60127
LCK	Macrophages_M0	-0.0638816		0.509299
LCK	Dendritic_cells_activated	0.124808		0.195984
LCK	Mast_cells_activated	-0.143737		0.135932
LCK	Eosinophils	-0.00147935		0.987819
LCK	Neutrophils	0.0709214		0.463663
LGALS3	B_cells_memory	-0.33239	***	0.00041367
LGALS3	T_cells_CD4_memory_activated	-0.372013	***	6.80254e-05
LGALS3	NK_cells_resting	-0.315388	***	0.000836356
LGALS3	NK_cells_activated	0.364067	***	9.9594e-05
LGALS3	Macrophages_M2	0.324018	***	0.000588073
LGALS3	Macrophages_M0	0.296389	**	0.00175198
LGALS3	B_cells_naive	-0.240305	*	0.0118383
LGALS3	Plasma_cells	-0.210865	*	0.0277412
LGALS3	T_cells_CD8	-0.199558	*	0.0374885
LGALS3	T_cells_CD4_naive	-0.209002	*	0.0291811
LGALS3	T_cells_regulatory_(Tregs)	0.21609	*	0.0240223
LGALS3	Dendritic_cells_resting	0.237454	*	0.0129123
LGALS3	Mast_cells_resting	0.244984	*	0.0102445
LGALS3	T_cells_CD4_memory_resting	-0.0537535		0.578803
LGALS3	T_cells_follicular_helper	0.0658061		0.496598
LGALS3	T_cells_gamma_delta	-0.00956862		0.921337
LGALS3	Monocytes	0.161459		0.0934901
LGALS3	Macrophages_M1	-0.139165		0.148961
LGALS3	Dendritic_cells_activated	-0.164794		0.0868235
LGALS3	Mast_cells_activated	-0.024466		0.800635
LGALS3	Eosinophils	-0.0463152		0.632488
LGALS3	Neutrophils	-0.056846		0.557122
MAPK1	B_cells_memory	-0.366509	***	8.86768e-05
MAPK1	Plasma_cells	-0.265321	**	0.00529933
MAPK1	Dendritic_cells_activated	-0.219189	*	0.0220251
MAPK1	Neutrophils	0.215318	*	0.0245437
MAPK1	B_cells_naive	0.0262		0.786831
MAPK1	T_cells_CD8	-0.100989		0.296082
MAPK1	T_cells_CD4_naive	-0.0975483		0.312926
MAPK1	T_cells_CD4_memory_resting	0.0208233		0.82983
MAPK1	T_cells_CD4_memory_activated	-0.106894		0.268593
MAPK1	T_cells_follicular_helper	-0.0190894		0.843812
MAPK1	T_cells_regulatory_(Tregs)	0.129447		0.179745
MAPK1	T_cells_gamma_delta	-0.166275		0.0839877
MAPK1	NK_cells_resting	0.0506027		0.601286
MAPK1	NK_cells_activated	0.031403		0.745819
MAPK1	Monocytes	0.0844485		0.382628
MAPK1	Macrophages_M0	0.0473623		0.624806
MAPK1	Macrophages_M1	-0.116802		0.226458
MAPK1	Macrophages_M2	0.0998584		0.301549
MAPK1	Dendritic_cells_resting	0.0965705		0.317824
MAPK1	Mast_cells_resting	0.00950812		0.921833
MAPK1	Mast_cells_activated	-0.152915		0.112417
MAPK1	Eosinophils	-0.108677		0.26064
MAPK14	Macrophages_M2	-0.367837	***	8.32187e-05
MAPK14	B_cells_memory	0.254001	**	0.00769585
MAPK14	T_cells_CD4_naive	0.293821	**	0.00192893
MAPK14	Neutrophils	0.298834	**	0.00159728
MAPK14	T_cells_CD8	0.191896	*	0.045611
MAPK14	T_cells_CD4_memory_activated	0.220768	*	0.0210631
MAPK14	NK_cells_activated	-0.22437	*	0.0190028
MAPK14	B_cells_naive	0.135817		0.159085
MAPK14	Plasma_cells	0.132523		0.169535
MAPK14	T_cells_CD4_memory_resting	-0.0565058		0.559487
MAPK14	T_cells_follicular_helper	0.0154969		0.872931
MAPK14	T_cells_regulatory_(Tregs)	-0.0383108		0.692466
MAPK14	T_cells_gamma_delta	0.0622621		0.520117
MAPK14	NK_cells_resting	0.15		0.119516
MAPK14	Monocytes	-0.160476		0.0955297
MAPK14	Macrophages_M0	-0.178011		0.0640433
MAPK14	Macrophages_M1	-0.0888401		0.358283
MAPK14	Dendritic_cells_resting	-0.163228		0.0899051
MAPK14	Dendritic_cells_activated	0.12528		0.194286
MAPK14	Mast_cells_resting	-0.145048		0.132361
MAPK14	Mast_cells_activated	-0.165146		0.086144
MAPK14	Eosinophils	-0.143469		0.136671
MAPK3	B_cells_memory	-0.484685	***	9.26748e-08
MAPK3	T_cells_CD4_memory_activated	-0.547021	***	7.54323e-10
MAPK3	Dendritic_cells_resting	0.319184	***	0.000717249
MAPK3	Plasma_cells	-0.310045	**	0.00103482
MAPK3	T_cells_CD8	-0.273154	**	0.00405562
MAPK3	T_cells_regulatory_(Tregs)	0.307401	**	0.0011481
MAPK3	NK_cells_activated	0.275193	**	0.0037782
MAPK3	Monocytes	0.256527	**	0.00709056
MAPK3	Macrophages_M1	-0.286902	**	0.00248904
MAPK3	Macrophages_M2	0.293354	**	0.00196281
MAPK3	T_cells_CD4_memory_resting	-0.221497	*	0.0206313
MAPK3	Mast_cells_resting	0.202592	*	0.0346266
MAPK3	B_cells_naive	-0.0654681		0.498817
MAPK3	T_cells_CD4_naive	0.0682333		0.480819
MAPK3	T_cells_follicular_helper	-0.0566163		0.558718
MAPK3	T_cells_gamma_delta	-0.14022		0.145874
MAPK3	NK_cells_resting	-0.0565021		0.559513
MAPK3	Macrophages_M0	-0.0331964		0.73184
MAPK3	Dendritic_cells_activated	-0.124047		0.198746
MAPK3	Mast_cells_activated	0.0152913		0.874603
MAPK3	Eosinophils	-0.129643		0.179082
MAPK3	Neutrophils	0.0254035		0.793164
MAPK8	T_cells_gamma_delta	0.215483	*	0.0244312
MAPK8	Macrophages_M0	0.245242	*	0.0101621
MAPK8	Macrophages_M2	0.207339	*	0.030687
MAPK8	Eosinophils	0.235472	*	0.0137082
MAPK8	B_cells_naive	-0.115462		0.231865
MAPK8	B_cells_memory	-0.0910191		0.346568
MAPK8	Plasma_cells	0.0687275		0.47764
MAPK8	T_cells_CD8	-0.0559457		0.563393
MAPK8	T_cells_CD4_naive	-0.137061		0.155264
MAPK8	T_cells_CD4_memory_resting	-0.045992		0.634374
MAPK8	T_cells_CD4_memory_activated	0.075325		0.4363
MAPK8	T_cells_follicular_helper	0.0532254		0.582544
MAPK8	T_cells_regulatory_(Tregs)	-0.111462		0.248551
MAPK8	NK_cells_resting	-0.158567		0.0995911
MAPK8	NK_cells_activated	0.0281356		0.771498
MAPK8	Monocytes	-0.0199064		0.837218
MAPK8	Macrophages_M1	-0.140509		0.145039
MAPK8	Dendritic_cells_resting	-0.0584013		0.546367
MAPK8	Dendritic_cells_activated	-0.0261809		0.786982
MAPK8	Mast_cells_resting	0.124122		0.198162
MAPK8	Mast_cells_activated	0.165145		0.0861462
MAPK8	Neutrophils	-0.136772		0.156145
MDM2	T_cells_CD4_memory_resting	0.321919	***	0.00064129
MDM2	T_cells_CD4_memory_activated	0.382323	***	4.0865e-05
MDM2	Macrophages_M1	0.373396	***	6.35927e-05
MDM2	Macrophages_M2	-0.338794	***	0.000313945
MDM2	Mast_cells_resting	-0.46806	***	2.86528e-07
MDM2	B_cells_memory	0.251864	**	0.00824284
MDM2	T_cells_regulatory_(Tregs)	-0.308386	**	0.00110467
MDM2	Dendritic_cells_activated	0.279241	**	0.00327707
MDM2	NK_cells_resting	0.229887	*	0.016185
MDM2	NK_cells_activated	-0.230563	*	0.0158658
MDM2	Macrophages_M0	0.196374	*	0.0407036
MDM2	B_cells_naive	-0.0196709		0.839118
MDM2	Plasma_cells	0.16465		0.0871031
MDM2	T_cells_CD8	0.081386		0.400183
MDM2	T_cells_CD4_naive	-0.0700565		0.469146
MDM2	T_cells_follicular_helper	0.101909		0.291682
MDM2	T_cells_gamma_delta	-0.109569		0.256724
MDM2	Monocytes	-0.0178574		0.853776
MDM2	Dendritic_cells_resting	-0.127617		0.18603
MDM2	Mast_cells_activated	0.151384		0.116104
MDM2	Eosinophils	0.111336		0.249088
MDM2	Neutrophils	0.0161013		0.868019
MMP1	B_cells_memory	0.347969	***	0.000209244
MMP1	T_cells_CD4_memory_activated	0.353681	***	0.000161517
MMP1	Macrophages_M1	0.519127	***	7.3227e-09
MMP1	Mast_cells_resting	-0.399618	***	1.67128e-05
MMP1	T_cells_regulatory_(Tregs)	-0.274697	**	0.00384409
MMP1	Dendritic_cells_resting	-0.247862	**	0.00936047
MMP1	T_cells_CD4_naive	-0.211426	*	0.0273198
MMP1	NK_cells_activated	-0.212139	*	0.0267921
MMP1	Macrophages_M0	0.235423	*	0.0137284
MMP1	B_cells_naive	0.148887		0.122314
MMP1	Plasma_cells	-0.0194988		0.840507
MMP1	T_cells_CD8	0.0720577		0.456514
MMP1	T_cells_CD4_memory_resting	0.100048		0.300626
MMP1	T_cells_follicular_helper	0.0421562		0.663386
MMP1	T_cells_gamma_delta	0.0219773		0.820555
MMP1	NK_cells_resting	0.171597		0.0744029
MMP1	Monocytes	0.0545279		0.573337
MMP1	Macrophages_M2	-0.139619		0.147628
MMP1	Dendritic_cells_activated	0.112511		0.244095
MMP1	Mast_cells_activated	0.152914		0.112418
MMP1	Eosinophils	0.133286		0.167071
MMP1	Neutrophils	0.0227526		0.814336
MMP3	Macrophages_M1	0.362186	***	0.00010884
MMP3	Mast_cells_resting	-0.389048	***	2.9036e-05
MMP3	B_cells_memory	0.246203	**	0.00986121
MMP3	T_cells_CD4_memory_activated	0.263841	**	0.00556922
MMP3	T_cells_regulatory_(Tregs)	-0.292426	**	0.0020317
MMP3	Macrophages_M0	0.256718	**	0.00704663
MMP3	Dendritic_cells_resting	-0.214878	*	0.0248451
MMP3	B_cells_naive	0.111976		0.246358
MMP3	Plasma_cells	0.0013432		0.98894
MMP3	T_cells_CD8	-0.0252915		0.794055
MMP3	T_cells_CD4_naive	-0.1801		0.0609341
MMP3	T_cells_CD4_memory_resting	0.112551		0.243928
MMP3	T_cells_follicular_helper	0.0476819		0.622468
MMP3	T_cells_gamma_delta	-0.033967		0.725859
MMP3	NK_cells_resting	0.171975		0.0737569
MMP3	NK_cells_activated	-0.114038		0.237713
MMP3	Monocytes	-0.0493495		0.610335
MMP3	Macrophages_M2	0.0145693		0.880479
MMP3	Dendritic_cells_activated	0.0983811		0.308792
MMP3	Mast_cells_activated	0.159046		0.0985599
MMP3	Eosinophils	0.0584122		0.546292
MMP3	Neutrophils	0.0242055		0.802714
MMP9	B_cells_memory	0.340424	***	0.000292383
MMP9	T_cells_CD4_memory_activated	0.348781	***	0.000201748
MMP9	NK_cells_resting	0.36689	***	8.7078e-05
MMP9	NK_cells_activated	-0.395166	***	2.11393e-05
MMP9	Macrophages_M1	0.388597	***	2.97156e-05
MMP9	Macrophages_M2	-0.554379	***	4.48853e-10
MMP9	Mast_cells_resting	-0.478047	***	2.11786e-07
MMP9	T_cells_regulatory_(Tregs)	-0.282921	**	0.00287418
MMP9	Dendritic_cells_resting	-0.272974	**	0.00408108
MMP9	Dendritic_cells_activated	0.250228	**	0.00868454
MMP9	T_cells_CD8	0.212094	*	0.026825
MMP9	T_cells_CD4_memory_resting	0.198267	*	0.0389181
MMP9	Eosinophils	0.244121	*	0.0105235
MMP9	B_cells_naive	0.131601		0.172551
MMP9	Plasma_cells	0.0444173		0.646514
MMP9	T_cells_CD4_naive	-0.00265756		0.97812
MMP9	T_cells_follicular_helper	0.107032		0.267971
MMP9	T_cells_gamma_delta	0.116261		0.228631
MMP9	Monocytes	0.016003		0.868818
MMP9	Macrophages_M0	0.165502		0.0854583
MMP9	Mast_cells_activated	0.149853		0.119881
MMP9	Neutrophils	0.0532907		0.582081
MPO	NK_cells_resting	0.335832	***	0.00035694
MPO	Macrophages_M1	0.406494	***	1.15495e-05
MPO	Mast_cells_resting	-0.426402	***	4.7069e-06
MPO	T_cells_regulatory_(Tregs)	-0.249792	**	0.00880577
MPO	NK_cells_activated	-0.218786	*	0.0222764
MPO	Monocytes	0.241231	*	0.0115065
MPO	Dendritic_cells_resting	-0.193942	*	0.0433106
MPO	Eosinophils	0.20947	*	0.0288136
MPO	B_cells_naive	-0.0263856		0.785356
MPO	B_cells_memory	0.0208546		0.829579
MPO	Plasma_cells	-0.116527		0.227562
MPO	T_cells_CD8	-0.0468731		0.62839
MPO	T_cells_CD4_naive	-0.146333		0.128931
MPO	T_cells_CD4_memory_resting	0.0645353		0.504387
MPO	T_cells_CD4_memory_activated	0.121684		0.207502
MPO	T_cells_follicular_helper	0.0357017		0.712458
MPO	T_cells_gamma_delta	-0.112563		0.243879
MPO	Macrophages_M0	0.136251		0.157745
MPO	Macrophages_M2	-0.150959		0.117053
MPO	Dendritic_cells_activated	0.0769022		0.426727
MPO	Mast_cells_activated	-0.0672811		0.486977
MPO	Neutrophils	0.0791342		0.413389
NOS3	NK_cells_resting	0.386313	***	3.33958e-05
NOS3	Neutrophils	0.456082	***	6.23196e-07
NOS3	B_cells_memory	-0.269258	**	0.00463725
NOS3	Eosinophils	-0.254363	**	0.0076064
NOS3	T_cells_follicular_helper	-0.224886	*	0.0187224
NOS3	T_cells_gamma_delta	-0.225456	*	0.0184171
NOS3	B_cells_naive	0.0309507		0.749358
NOS3	Plasma_cells	-0.0838539		0.385999
NOS3	T_cells_CD8	-0.0376695		0.697361
NOS3	T_cells_CD4_naive	0.11744		0.223915
NOS3	T_cells_CD4_memory_resting	0.0820871		0.396122
NOS3	T_cells_CD4_memory_activated	-0.0263841		0.785369
NOS3	T_cells_regulatory_(Tregs)	0.0279006		0.773355
NOS3	NK_cells_activated	-0.148112		0.124295
NOS3	Monocytes	-0.168319		0.0801964
NOS3	Macrophages_M0	-0.139015		0.149405
NOS3	Macrophages_M1	0.0660341		0.495104
NOS3	Macrophages_M2	-0.00653787		0.946207
NOS3	Dendritic_cells_resting	0.0242988		0.80197
NOS3	Dendritic_cells_activated	0.0522843		0.589238
NOS3	Mast_cells_resting	-0.0944308		0.328715
NOS3	Mast_cells_activated	-0.0428154		0.65845
NR3C1	NK_cells_resting	-0.299663	**	0.00154773
NR3C1	Mast_cells_resting	0.268519	**	0.00475555
NR3C1	T_cells_CD4_naive	0.193138	*	0.044203
NR3C1	T_cells_CD4_memory_activated	-0.193596	*	0.043693
NR3C1	Macrophages_M1	-0.21461	*	0.02503
NR3C1	Neutrophils	-0.208094	*	0.029905
NR3C1	B_cells_naive	0.0625803		0.517982
NR3C1	B_cells_memory	-0.0481344		0.619166
NR3C1	Plasma_cells	-0.143677		0.136097
NR3C1	T_cells_CD8	0.120771		0.210959
NR3C1	T_cells_CD4_memory_resting	0.0459471		0.635199
NR3C1	T_cells_follicular_helper	-0.00712037		0.941422
NR3C1	T_cells_regulatory_(Tregs)	0.153622		0.110746
NR3C1	T_cells_gamma_delta	0.0275324		0.776267
NR3C1	NK_cells_activated	0.100794		0.29702
NR3C1	Monocytes	-0.137888		0.152763
NR3C1	Macrophages_M0	-0.143378		0.136923
NR3C1	Macrophages_M2	-0.0706073		0.465651
NR3C1	Dendritic_cells_resting	0.144633		0.133482
NR3C1	Dendritic_cells_activated	-0.0233762		0.809343
NR3C1	Mast_cells_activated	-0.0275249		0.776327
NR3C1	Eosinophils	0.0628741		0.516015
PGR	B_cells_memory	-0.40019	***	1.6212e-05
PGR	T_cells_CD4_memory_activated	-0.473482	***	1.9959e-07
PGR	T_cells_regulatory_(Tregs)	0.291198	**	0.00212621
PGR	Macrophages_M1	-0.249137	**	0.00899077
PGR	Dendritic_cells_resting	0.274208	**	0.00391004
PGR	Mast_cells_resting	0.309499	**	0.00105732
PGR	Plasma_cells	-0.199816	*	0.0372384
PGR	T_cells_CD8	-0.238532	*	0.0124966
PGR	T_cells_CD4_naive	0.196285	*	0.0407965
PGR	NK_cells_resting	-0.237692	*	0.0128194
PGR	NK_cells_activated	0.242604	*	0.01103
PGR	Macrophages_M2	0.229224	*	0.0165032
PGR	B_cells_naive	0.0210589		0.827935
PGR	T_cells_CD4_memory_resting	-0.150427		0.118455
PGR	T_cells_follicular_helper	-0.103865		0.28247
PGR	T_cells_gamma_delta	-0.141929		0.140977
PGR	Monocytes	0.0339021		0.726363
PGR	Macrophages_M0	-0.179887		0.0612451
PGR	Dendritic_cells_activated	-0.00749415		0.938353
PGR	Mast_cells_activated	0.0275242		0.776333
PGR	Eosinophils	-0.110268		0.253683
PGR	Neutrophils	-0.0282676		0.770456
PIK3CA	NK_cells_resting	-0.26028	**	0.00626924
PIK3CA	Macrophages_M1	-0.26899	**	0.00467987
PIK3CA	T_cells_CD4_naive	0.18827	*	0.0499363
PIK3CA	B_cells_naive	0.00810305		0.933355
PIK3CA	B_cells_memory	0.0585935		0.545045
PIK3CA	Plasma_cells	0.0183728		0.849605
PIK3CA	T_cells_CD8	-0.0115231		0.905337
PIK3CA	T_cells_CD4_memory_resting	0.080243		0.406855
PIK3CA	T_cells_CD4_memory_activated	-0.0549394		0.570442
PIK3CA	T_cells_follicular_helper	-0.0365394		0.706017
PIK3CA	T_cells_regulatory_(Tregs)	0.0422144		0.66295
PIK3CA	T_cells_gamma_delta	0.12095		0.210278
PIK3CA	NK_cells_activated	0.145492		0.131168
PIK3CA	Monocytes	-0.0944558		0.328587
PIK3CA	Macrophages_M0	0.00769299		0.936721
PIK3CA	Macrophages_M2	-0.054629		0.572625
PIK3CA	Dendritic_cells_resting	0.0755869		0.434702
PIK3CA	Dendritic_cells_activated	0.131769		0.171998
PIK3CA	Mast_cells_resting	0.105746		0.273796
PIK3CA	Mast_cells_activated	0.128446		0.183164
PIK3CA	Eosinophils	0.120226		0.213042
PIK3CA	Neutrophils	-0.184159		0.0552459
PLAU	T_cells_CD4_naive	-0.29459	**	0.00187427
PLAU	Macrophages_M1	0.286988	**	0.00248132
PLAU	Monocytes	0.192286	*	0.0451651
PLAU	Macrophages_M2	0.196062	*	0.0411782
PLAU	B_cells_naive	0.118972		0.217886
PLAU	B_cells_memory	-0.0130554		0.89282
PLAU	Plasma_cells	-0.0900134		0.351944
PLAU	T_cells_CD8	-0.0286425		0.767498
PLAU	T_cells_CD4_memory_resting	-0.0781021		0.418943
PLAU	T_cells_CD4_memory_activated	0.0409623		0.672364
PLAU	T_cells_follicular_helper	0.146549		0.128361
PLAU	T_cells_regulatory_(Tregs)	-0.0879689		0.363034
PLAU	T_cells_gamma_delta	0.10976		0.255895
PLAU	NK_cells_resting	0.0234035		0.809124
PLAU	NK_cells_activated	-0.0303933		0.753727
PLAU	Macrophages_M0	0.153284		0.111543
PLAU	Dendritic_cells_resting	-0.111204		0.249653
PLAU	Dendritic_cells_activated	-0.0532841		0.582128
PLAU	Mast_cells_resting	-0.136568		0.156565
PLAU	Mast_cells_activated	0.165145		0.0861462
PLAU	Eosinophils	0.16782		0.0811085
PLAU	Neutrophils	-0.0462366		0.633067
PTGS2	T_cells_CD8	-0.246441	**	0.00978794
PTGS2	Eosinophils	0.271574	**	0.00428318
PTGS2	Neutrophils	0.269781	**	0.004555
PTGS2	B_cells_memory	-0.189299	*	0.0486766
PTGS2	Macrophages_M2	-0.201307	*	0.035975
PTGS2	Dendritic_cells_resting	-0.223111	*	0.0197024
PTGS2	Mast_cells_resting	-0.215068	*	0.0248898
PTGS2	B_cells_naive	0.0853413		0.377599
PTGS2	Plasma_cells	-0.0756843		0.434109
PTGS2	T_cells_CD4_naive	0.085334		0.37764
PTGS2	T_cells_CD4_memory_resting	-0.0422018		0.662579
PTGS2	T_cells_CD4_memory_activated	-0.0133328		0.890557
PTGS2	T_cells_follicular_helper	0.165656		0.0851645
PTGS2	T_cells_regulatory_(Tregs)	-0.113032		0.241903
PTGS2	T_cells_gamma_delta	0.0767832		0.427445
PTGS2	NK_cells_resting	0.0896744		0.353768
PTGS2	NK_cells_activated	-0.184756		0.0544473
PTGS2	Monocytes	0.0391822		0.685835
PTGS2	Macrophages_M0	0.148677		0.122849
PTGS2	Macrophages_M1	0.0655241		0.498449
PTGS2	Dendritic_cells_activated	0.111548		0.248182
PTGS2	Mast_cells_activated	0.165145		0.0861462
RHOA	T_cells_CD4_naive	-0.398034	***	1.8177e-05
RHOA	Monocytes	0.317472	***	0.000768914
RHOA	Macrophages_M0	0.312216	***	0.000949502
RHOA	Macrophages_M2	0.407886	***	1.07065e-05
RHOA	B_cells_memory	-0.297748	**	0.0016644
RHOA	Plasma_cells	-0.265939	**	0.00519013
RHOA	NK_cells_activated	0.25324	**	0.00788682
RHOA	T_cells_CD4_memory_activated	-0.220146	*	0.0214373
RHOA	NK_cells_resting	-0.236251	*	0.0133902
RHOA	Dendritic_cells_resting	0.220107	*	0.0214614
RHOA	Dendritic_cells_activated	-0.203406	*	0.0338907
RHOA	B_cells_naive	-0.0403312		0.677128
RHOA	T_cells_CD8	-0.105814		0.273486
RHOA	T_cells_CD4_memory_resting	-0.127669		0.185849
RHOA	T_cells_follicular_helper	0.167417		0.0818523
RHOA	T_cells_regulatory_(Tregs)	0.187566		0.0508153
RHOA	T_cells_gamma_delta	-0.0861107		0.373298
RHOA	Macrophages_M1	-0.0921055		0.340818
RHOA	Mast_cells_resting	0.0390949		0.686498
RHOA	Mast_cells_activated	-0.0519928		0.591318
RHOA	Eosinophils	-0.0134144		0.889891
RHOA	Neutrophils	-0.145865		0.130173
SELE	T_cells_CD4_memory_activated	0.288945	**	0.00231005
SELE	Macrophages_M1	0.284086	**	0.00275629
SELE	Dendritic_cells_activated	0.290116	**	0.00221279
SELE	NK_cells_resting	0.226703	*	0.0177636
SELE	NK_cells_activated	-0.209521	*	0.0287737
SELE	Mast_cells_resting	-0.194134	*	0.0432425
SELE	Neutrophils	0.211022	*	0.0276233
SELE	B_cells_naive	0.122832		0.203216
SELE	B_cells_memory	0.116421		0.227987
SELE	Plasma_cells	0.00973953		0.919936
SELE	T_cells_CD8	0.040422		0.676442
SELE	T_cells_CD4_naive	0.00271119		0.977679
SELE	T_cells_CD4_memory_resting	0.185154		0.0540322
SELE	T_cells_follicular_helper	-0.0487008		0.615043
SELE	T_cells_regulatory_(Tregs)	-0.184824		0.0543571
SELE	T_cells_gamma_delta	-0.148665		0.12288
SELE	Monocytes	-0.142367		0.139742
SELE	Macrophages_M0	-0.0124838		0.897487
SELE	Macrophages_M2	-0.0574646		0.552274
SELE	Dendritic_cells_resting	-0.175319		0.0682383
SELE	Mast_cells_activated	0.15597		0.105334
SELE	Eosinophils	-0.0533987		0.581315
SIRT1	NK_cells_resting	-0.375655	***	5.69283e-05
SIRT1	Macrophages_M1	-0.354459	***	0.000155856
SIRT1	Neutrophils	-0.247382	**	0.00950298
SIRT1	NK_cells_activated	0.203055	*	0.0342069
SIRT1	Mast_cells_resting	0.223057	*	0.019733
SIRT1	B_cells_naive	0.0900815		0.351579
SIRT1	B_cells_memory	0.00179146		0.98525
SIRT1	Plasma_cells	-0.0778536		0.421012
SIRT1	T_cells_CD8	-0.16154		0.0933225
SIRT1	T_cells_CD4_naive	0.17691		0.0657321
SIRT1	T_cells_CD4_memory_resting	-0.0115421		0.905182
SIRT1	T_cells_CD4_memory_activated	-0.154809		0.107983
SIRT1	T_cells_follicular_helper	0.0164843		0.864909
SIRT1	T_cells_regulatory_(Tregs)	0.18527		0.0537677
SIRT1	T_cells_gamma_delta	-0.00599503		0.950667
SIRT1	Monocytes	-0.0100784		0.917161
SIRT1	Macrophages_M0	-0.0438777		0.650525
SIRT1	Macrophages_M2	0.0847004		0.381205
SIRT1	Dendritic_cells_resting	0.118286		0.220573
SIRT1	Dendritic_cells_activated	-0.0827948		0.392048
SIRT1	Mast_cells_activated	0.165145		0.0861455
SIRT1	Eosinophils	0.159087		0.0984716
SRC	NK_cells_resting	0.326434	***	0.000531849
SRC	Macrophages_M1	0.339663	***	0.000302273
SRC	T_cells_gamma_delta	-0.208908	*	0.0292547
SRC	Mast_cells_resting	-0.193643	*	0.0437821
SRC	B_cells_naive	-0.183469		0.0561802
SRC	B_cells_memory	-0.129391		0.179935
SRC	Plasma_cells	-0.11013		0.254283
SRC	T_cells_CD8	-0.0321245		0.740185
SRC	T_cells_CD4_naive	-0.140767		0.144292
SRC	T_cells_CD4_memory_resting	0.124474		0.196884
SRC	T_cells_CD4_memory_activated	-0.165147		0.0861414
SRC	T_cells_follicular_helper	0.0217732		0.822193
SRC	T_cells_regulatory_(Tregs)	-0.177743		0.0644506
SRC	NK_cells_activated	-0.115572		0.231418
SRC	Monocytes	0.0746187		0.440626
SRC	Macrophages_M0	0.0916707		0.343112
SRC	Macrophages_M2	-0.0961635		0.319361
SRC	Dendritic_cells_resting	-0.133752		0.16558
SRC	Dendritic_cells_activated	0.117149		0.22507
SRC	Mast_cells_activated	0.131504		0.17287
SRC	Eosinophils	0.170409		0.0764617
SRC	Neutrophils	0.0397108		0.681824
STAT1	T_cells_CD4_memory_activated	0.385428	***	3.49325e-05
STAT1	Macrophages_M1	0.835305	***	1.4569e-29
STAT1	Mast_cells_resting	-0.40878	***	1.0196e-05
STAT1	B_cells_memory	0.262174	**	0.00588778
STAT1	T_cells_CD4_naive	-0.282393	**	0.00292915
STAT1	T_cells_regulatory_(Tregs)	-0.262455	**	0.00583289
STAT1	NK_cells_activated	-0.294559	**	0.00187649
STAT1	Monocytes	0.256597	**	0.00707451
STAT1	Macrophages_M2	-0.267883	**	0.00485951
STAT1	NK_cells_resting	0.188496	*	0.0496575
STAT1	B_cells_naive	0.141138		0.143227
STAT1	Plasma_cells	-0.0694286		0.473148
STAT1	T_cells_CD8	0.182721		0.0572083
STAT1	T_cells_CD4_memory_resting	0.0971189		0.315071
STAT1	T_cells_follicular_helper	0.103795		0.282794
STAT1	T_cells_gamma_delta	-0.072095		0.45628
STAT1	Macrophages_M0	0.110484		0.252751
STAT1	Dendritic_cells_resting	-0.147238		0.126555
STAT1	Dendritic_cells_activated	0.0786309		0.416376
STAT1	Mast_cells_activated	-0.0519904		0.591336
STAT1	Eosinophils	0.0928298		0.337018
STAT1	Neutrophils	-0.171581		0.0744298
SYK	B_cells_memory	0.527654	***	3.73552e-09
SYK	T_cells_CD8	0.342249	***	0.000269855
SYK	T_cells_CD4_memory_activated	0.362995	***	0.000104768
SYK	Macrophages_M1	0.392379	***	2.44466e-05
SYK	Mast_cells_resting	-0.380703	***	4.43212e-05
SYK	T_cells_CD4_naive	-0.296656	**	0.0017344
SYK	T_cells_follicular_helper	0.194868	*	0.0423018
SYK	Monocytes	0.238697	*	0.0124341
SYK	Neutrophils	-0.234071	*	0.0142961
SYK	B_cells_naive	0.032796		0.734954
SYK	Plasma_cells	0.0862503		0.372521
SYK	T_cells_CD4_memory_resting	-0.0640629		0.508095
SYK	T_cells_regulatory_(Tregs)	-0.10682		0.268925
SYK	T_cells_gamma_delta	0.00989513		0.918662
SYK	NK_cells_resting	0.0979114		0.311119
SYK	NK_cells_activated	-0.101784		0.292274
SYK	Macrophages_M0	0.0630527		0.514821
SYK	Macrophages_M2	-0.161524		0.0933553
SYK	Dendritic_cells_resting	-0.0768461		0.427066
SYK	Dendritic_cells_activated	-0.11582		0.230413
SYK	Mast_cells_activated	-0.165145		0.0861448
SYK	Eosinophils	0.00691313		0.943124
TNF	B_cells_memory	0.362498	***	0.000107256
TNF	T_cells_CD4_memory_activated	0.336584	***	0.00034554
TNF	Macrophages_M1	0.50916	***	1.57129e-08
TNF	Mast_cells_resting	-0.427023	***	4.54713e-06
TNF	T_cells_CD8	0.287764	**	0.00241209
TNF	T_cells_CD4_naive	-0.305066	**	0.00125748
TNF	Macrophages_M0	0.259926	**	0.00634307
TNF	Macrophages_M2	-0.208266	*	0.0299364
TNF	B_cells_naive	0.165412		0.0856312
TNF	Plasma_cells	-0.104855		0.277883
TNF	T_cells_CD4_memory_resting	0.0244		0.800877
TNF	T_cells_follicular_helper	0.101517		0.293552
TNF	T_cells_regulatory_(Tregs)	-0.0915326		0.343842
TNF	T_cells_gamma_delta	-0.00240681		0.980184
TNF	NK_cells_resting	0.143622		0.136249
TNF	NK_cells_activated	-0.169985		0.077208
TNF	Monocytes	0.1487		0.122791
TNF	Dendritic_cells_resting	0.00536847		0.955818
TNF	Dendritic_cells_activated	0.115984		0.229748
TNF	Mast_cells_activated	0.107038		0.267942
TNF	Eosinophils	0.131406		0.173194
TNF	Neutrophils	-0.122405		0.204805
